# Supplementary material for: Daily dataset of oil prices and stock prices for the top oil exporting and importing countries from the region of Asia
Source: Data Brief. 2019 Nov 23;28:104871. doi: 10.1016/j.dib.2019.104871 (PMC6906681; doi:10.1016/j.dib.2019.104871)
Supplement: Multimedia component 1 [file mmc1.zip]

Archive with 1 entries (1 files):
- data for paper.xlsx
