# Supplementary material for: Daily dataset of oil prices and stock prices for the top oil exporting and importing countries from the region of Asia
Source: Data Brief. 2019 Nov 23;28:104871. doi: 10.1016/j.dib.2019.104871 (PMC6906681; doi:10.1016/j.dib.2019.104871)
Supplement: Multimedia component 1 [file mmc1.zip › data for paper.xlsx]

## Sheet: RAW DATA
Data 1: Crude Oil		SASEIDX Index		ADSMI Index		ISXGI Index		SHCOMP Index		NKY Index		KOSPI Index		NIFTY Index
Date	Cushing, OK WTI Spot Price FOB (Dollars per Barrel)	Date	PX_LAST	Date	PX_LAST	Date	PX_LAST	Date	PX_LAST	Date	PX_LAST	Date	PX_LAST	Date	PX_LAST
2018-08-30	70.25	2018-08-30	2119.14	2018-08-30	1357.71	2018-08-30	0.47488	2018-08-30	399.751	2018-08-30	205.587	2018-08-30	2.073	2018-08-30	164.491
2018-08-29	69.68	2018-08-29	2137.82	2018-08-29	1351.28	2018-08-29	0.46883	2018-08-29	405.152	2018-08-29	204.477	2018-08-29	2.08069	2018-08-29	165.76
2018-08-28	68.54	2018-08-28	2142.11	2018-08-28	1349.51	2018-08-28	0.4727	2018-08-28	407.819	2018-08-28	205.379	2018-08-28	2.08162	2018-08-28	167.454
2018-08-27	69.97	2018-08-27	2126.62	2018-08-27	1344.66	2018-08-27	0.47073	2018-08-27	407.428	2018-08-27	205.31	2018-08-27	2.07574	2018-08-27	167.183
2018-08-24	69.71	2018-08-26	2127.4	2018-08-26	1336.65	2018-08-20	0.46862	2018-08-24	399.952	2018-08-24	203.235	2018-08-24	2.05991	2018-08-24	165.551
2018-08-23	69.13	2018-08-16	2097.29	2018-08-19	1329.95	2018-08-19	0.46339	2018-08-23	394.519	2018-08-23	201.427	2018-08-23	2.03114	2018-08-23	165.06
2018-08-22	67.85	2018-08-15	2088.22	2018-08-16	1335.93	2018-08-16	0.46352	2018-08-22	396.409	2018-08-22	202.321	2018-08-22	2.03175	2018-08-21	165.754
2018-08-21	67.32	2018-08-14	2104.34	2018-08-15	1330.29	2018-08-14	0.47235	2018-08-21	398.872	2018-08-21	201.175	2018-08-21	2.03348	2018-08-20	165.439
2018-08-20	66.5	2018-08-13	2099.07	2018-08-14	1315.06	2018-08-13	0.47002	2018-08-20	393.454	2018-08-20	201.242	2018-08-20	2.0065	2018-08-17	163.809
2018-08-17	65.93	2018-08-12	2150.42	2018-08-13	1307.08	2018-08-12	0.47134	2018-08-17	388.066	2018-08-17	201.724	2018-08-17	2.00003	2018-08-16	162.539
2018-08-16	65.44	2018-08-09	2180.02	2018-08-12	1318.96	2018-08-09	0.47172	2018-08-16	393.048	2018-08-16	200.072	2018-08-16	1.98779	2018-08-14	163.248
2018-08-15	65.07	2018-08-08	2189.12	2018-08-09	1326.44	2018-08-08	0.47657	2018-08-15	392.695	2018-08-15	200.526	2018-08-14	1.99939	2018-08-13	161.878
2018-08-14	67.04	2018-08-07	2197.79	2018-08-08	1341.03	2018-08-07	0.4787	2018-08-14	403.255	2018-08-14	201.243	2018-08-13	1.97687	2018-08-10	165.369
2018-08-13	67.25	2018-08-06	2194.47	2018-08-07	1337.11	2018-08-06	0.48165	2018-08-13	403.773	2018-08-13	197.43	2018-08-10	2.01713	2018-08-09	166.806
2018-08-10	67.61	2018-08-05	2197.82	2018-08-06	1329.58	2018-08-01	0.48292	2018-08-10	407.592	2018-08-10	201.392	2018-08-09	2.05564	2018-08-08	166.765
2018-08-09	66.81	2018-08-02	2200.89	2018-08-05	1308.55	2018-07-31	0.49043	2018-08-09	409.301	2018-08-09	203.589	2018-08-08	2.0561	2018-08-07	165.951
2018-08-08	66.92	2018-08-01	2196.22	2018-08-02	1309.94	2018-07-26	0.4871	2018-08-08	401.068	2018-08-08	204.058	2018-08-07	2.05755	2018-08-06	165.452
2018-08-07	69.17	2018-07-31	2211.72	2018-08-01	1319.18	2018-07-25	0.49215	2018-08-07	406.46	2018-08-07	203.747	2018-08-06	2.02887	2018-08-03	165.743
2018-08-06	69.01	2018-07-30	2215.6	2018-07-31	1323.02	2018-07-24	0.48333	2018-08-06	394.481	2018-08-06	202.004	2018-08-03	2.03652	2018-08-02	163.989
2018-08-03	68.49	2018-07-29	2214.84	2018-07-30	1319.43	2018-07-23	0.47897	2018-08-03	400.123	2018-08-03	202.51	2018-08-02	2.01448	2018-08-01	166.074
2018-08-02	68.95	2018-07-26	2231.09	2018-07-29	1315.61	2018-07-22	0.46663	2018-08-02	404.516	2018-08-02	201.689	2018-08-01	2.0632	2018-07-31	165.895
2018-08-01	68.8	2018-07-25	2239.72	2018-07-26	1318.86	2018-07-19	0.46107	2018-08-01	413.518	2018-08-01	203.677	2018-07-31	2.06419	2018-07-30	164.953
2018-07-30	71.19	2018-07-24	2241.37	2018-07-25	1315.12	2018-07-18	0.45384	2018-07-31	421.617	2018-07-31	201.733	2018-07-30	2.05166	2018-07-27	164.354
2018-07-27	68.66	2018-07-23	2252.63	2018-07-24	1300.54	2018-07-17	0.46292	2018-07-30	420.96	2018-07-30	203.217	2018-07-27	2.05348	2018-07-26	162.585
2018-07-26	71.59	2018-07-22	2257.52	2018-07-23	1296.2	2018-07-16	0.46633	2018-07-27	421.738	2018-07-27	204.896	2018-07-26	2.04123	2018-07-25	162.044
2018-07-25	71.13	2018-07-19	2235.86	2018-07-22	1298.95	2018-07-15	0.46826	2018-07-26	424.306	2018-07-26	203.302	2018-07-25	2.02245	2018-07-24	161.668
2018-07-24	70.77	2018-07-18	2253.77	2018-07-19	1298.69	2018-07-12	0.47014	2018-07-25	428.918	2018-07-25	203.769	2018-07-24	2.02122	2018-07-23	160.762
2018-07-23	67.9	2018-07-17	2256.27	2018-07-18	1294.58	2018-07-11	0.47694	2018-07-24	427.804	2018-07-24	202.287	2018-07-23	1.99714	2018-07-20	160.152
2018-07-20	70.31	2018-07-16	2263.9	2018-07-17	1290.11	2018-07-10	0.47892	2018-07-23	420.607	2018-07-23	200.996	2018-07-20	2.02852	2018-07-19	158.728
2018-07-19	69.42	2018-07-15	2241.18	2018-07-16	1292.43	2018-07-09	0.47658	2018-07-20	417.611	2018-07-20	203.222	2018-07-19	2.00392	2018-07-18	160.439
2018-07-18	68.78	2018-07-12	2229.56	2018-07-15	1278.57	2018-07-08	0.4769	2018-07-19	407.398	2018-07-19	201.707	2018-07-18	2.02557	2018-07-17	160.913
2018-07-17	68.03	2018-07-11	2236.86	2018-07-12	1276.07	2018-07-05	0.47144	2018-07-18	411.173	2018-07-18	202.076	2018-07-17	2.03772	2018-07-16	159.607
2018-07-16	68.22	2018-07-10	2244.48	2018-07-11	1277.38	2018-07-04	0.47665	2018-07-17	417.936	2018-07-17	201.093	2018-07-16	2.04057	2018-07-13	160.916
2018-07-13	71.03	2018-07-09	2218.41	2018-07-10	1271.05	2018-07-03	0.47656	2018-07-16	421.415	2018-07-13	200.973	2018-07-13	2.04432	2018-07-12	161.394
2018-07-12	70.28	2018-07-08	2192.5	2018-07-09	1257	2018-07-02	0.48382	2018-07-13	420.75	2018-07-12	197.332	2018-07-12	2.03207	2018-07-11	159.167
2018-07-11	70.47	2018-07-05	2178.72	2018-07-08	1256.59	2018-07-01	0.4846	2018-07-12	426.632	2018-07-11	196.016	2018-07-11	2.0274	2018-07-10	159.455
2018-07-10	74.11	2018-07-04	2197.66	2018-07-05	1253.25	2018-06-28	0.48551	2018-07-11	416.383	2018-07-10	196.57	2018-07-04	2.05847	2018-07-09	158.082
2018-07-09	73.93	2018-07-03	2195.8	2018-07-04	1250.72	2018-06-27	0.48872	2018-07-10	423.875	2018-07-09	197.065	2018-07-03	2.0541	2018-07-06	156.663
2018-07-06	73.78	2018-07-02	2206.25	2018-07-03	1244.17	2018-06-26	0.48714	2018-07-09	425.295	2018-07-06	196.788	2018-07-02	2.03759	2018-07-05	156.19
2018-07-02	73.89	2018-07-01	2223.73	2018-07-02	1246.13	2018-06-25	0.4888	2018-07-06	413.559	2018-07-05	201.341	2018-06-29	2.01909	2018-07-04	156.119
2018-06-29	74.13	2018-06-28	2216.88	2018-07-01	1258.14	2018-06-24	0.48941	2018-07-05	411.339	2018-07-04	201.834	2018-06-28	2.03058	2018-07-03	156.013
2018-06-28	73.45	2018-06-27	2217.58	2018-06-28	1241.5	2018-06-21	0.49521	2018-07-04	415.637	2018-07-03	201.828	2018-06-27	2.03394	2018-07-02	155.038
2018-06-27	77.41	2018-06-26	2212.86	2018-06-27	1237.35	2018-06-20	0.49743	2018-07-03	420.231	2018-07-02	203.109	2018-06-26	2.02724	2018-06-29	156.47
2018-06-26	75.23	2018-06-25	2224.45	2018-06-26	1243.1	2018-06-14	0.49601	2018-07-02	414.578	2018-06-29	203.908	2018-06-25	2.08933	2018-06-28	153.844
2018-06-25	69.91	2018-06-24	2226.69	2018-06-25	1235.31	2018-06-13	0.50288	2018-06-29	429.87	2018-06-28	204.792	2018-06-22	2.06172	2018-06-27	154.957
2018-06-22	69.02	2018-06-21	2188.14	2018-06-24	1238.91	2018-06-12	0.50194	2018-06-28	420.473	2018-06-27	206.375	2018-06-21	2.0852	2018-06-26	157.599
2018-06-21	65.68	2018-06-20	2177.39	2018-06-21	1234.72	2018-06-11	0.50475	2018-06-27	427.151	2018-06-26	204.677	2018-06-20	2.10208	2018-06-25	158.027
2018-06-20	65.92	2018-06-12	2205.4	2018-06-20	1238.81	2018-06-10	0.50411	2018-06-26	432.342	2018-06-25	202.624	2018-06-19	2.11236	2018-06-22	159.444
2018-06-19	65.09	2018-06-11	2175.59	2018-06-19	1241.97	2018-06-07	0.49991	2018-06-25	435.828	2018-06-22	205.326	2018-06-18	2.11912	2018-06-21	158.323
2018-06-18	65.91	2018-06-10	2207.48	2018-06-18	1249.22	2018-06-06	0.49795	2018-06-22	443.732	2018-06-21	206.635	2018-06-15	2.10333	2018-06-20	158.257
2018-06-15	65.01	2018-06-07	2225.11	2018-06-14	1283.62	2018-06-05	0.49289	2018-06-21	442.031	2018-06-20	205.891	2018-06-14	2.13113	2018-06-19	157.259
2018-06-14	66.91	2018-06-06	2235.35	2018-06-13	1261.42	2018-06-04	0.49572	2018-06-20	449.362	2018-06-19	208.029	2018-06-12	2.10198	2018-06-18	158.569
2018-06-13	66.63	2018-06-05	2241.72	2018-06-12	1288.92	2018-06-03	0.49914	2018-06-19	449.286	2018-06-18	207.495	2018-06-11	2.14664	2018-06-15	158.629
2018-06-12	66.38	2018-06-04	2222.42	2018-06-11	1288.7	2018-05-31	0.50223	2018-06-15	470.496	2018-06-15	207.291	2018-06-08	2.17957	2018-06-14	159.514
2018-06-11	66.1	2018-06-03	2221.04	2018-06-10	1277.34	2018-05-30	0.4971	2018-06-14	475.873	2018-06-14	207.256	2018-06-07	2.23146	2018-06-13	160.977
2018-06-08	65.77	2018-05-31	2176.06	2018-06-07	1269.45	2018-05-29	0.5006	2018-06-13	475.698	2018-06-13	207.9	2018-06-05	2.28708	2018-06-12	160.617
2018-06-07	65.96	2018-05-30	2135.71	2018-06-06	1266.57	2018-05-28	0.50265	2018-06-12	481.716	2018-06-12	205.464	2018-06-04	2.29465	2018-06-11	159.795
2018-06-06	64.75	2018-05-29	2133.05	2018-06-05	1256.88	2018-05-27	0.50247	2018-06-11	477.542	2018-06-11	205.69	2018-06-01	2.27912	2018-06-08	159.384
2018-06-05	65.51	2018-05-28	2123.18	2018-06-04	1246.16	2018-05-24	0.50473	2018-06-08	478.8	2018-06-08	204.904	2018-05-31	2.30385	2018-06-07	159.619
2018-06-04	64.76	2018-05-27	2125.6	2018-06-03	1243.14	2018-05-23	0.50816	2018-06-07	486.68	2018-06-07	202.497	2018-05-30	2.28992	2018-06-06	159.845
2018-06-01	65.81	2018-05-24	2143.19	2018-05-31	1253.75	2018-05-22	0.51084	2018-06-06	486.739	2018-06-06	204.173	2018-05-29	2.28624	2018-06-05	157.825
2018-05-31	66.98	2018-05-23	2143.46	2018-05-30	1240.68	2018-05-21	0.50835	2018-06-05	485.934	2018-06-05	202.172	2018-05-28	2.27322	2018-06-04	158.492
2018-05-30	68.24	2018-05-22	2145.02	2018-05-29	1245.62	2018-05-20	0.50986	2018-06-04	482.795	2018-06-04	205.557	2018-05-25	2.23961	2018-06-01	159.731
2018-05-29	66.8	2018-05-21	2124.68	2018-05-28	1238.05	2018-05-17	0.50965	2018-06-01	478.963	2018-06-01	205.457	2018-05-24	2.23485	2018-05-31	159.243
2018-05-25	67.92	2018-05-20	2137.92	2018-05-27	1235.18	2018-05-16	0.51052	2018-05-31	482.883	2018-05-31	205.161	2018-05-23	2.26621	2018-05-30	157.308
2018-05-24	70.77	2018-05-17	2137.66	2018-05-24	1252.68	2018-05-15	0.51204	2018-05-30	475.381	2018-05-30	205.223	2018-05-21	2.30674	2018-05-29	156.841
2018-05-23	71.85	2018-05-16	2121.98	2018-05-23	1248.45	2018-05-14	0.50697	2018-05-29	485.917	2018-05-29	205.803	2018-05-18	2.28438	2018-05-28	158.527
2018-05-22	72.09	2018-05-15	2143.64	2018-05-22	1232.4	2018-05-10	0.50743	2018-05-28	489.91	2018-05-28	206.962	2018-05-17	2.27876	2018-05-25	156.418
2018-05-21	72.26	2018-05-14	2151.95	2018-05-21	1213.81	2018-05-09	0.50824	2018-05-25	492.074	2018-05-25	207.191	2018-05-16	2.28779	2018-05-24	153.919
2018-05-18	71.23	2018-05-13	2139.24	2018-05-20	1204.97	2018-05-08	0.51335	2018-05-24	493.307	2018-05-24	207.289	2018-05-15	2.28234	2018-05-23	152.557
2018-05-17	71.47	2018-05-10	2108.56	2018-05-17	1206.56	2018-05-06	0.51366	2018-05-23	494.548	2018-05-23	206.402	2018-05-14	2.27581	2018-05-22	154.892
2018-05-16	71.43	2018-05-09	2100.49	2018-05-16	1216.29	2018-05-02	0.51407	2018-05-22	503.611	2018-05-22	206.351	2018-05-11	2.26603	2018-05-21	154.374
2018-05-15	71.34	2018-05-08	2136.58	2018-05-15	1217.14	2018-04-30	0.51268	2018-05-21	502.249	2018-05-21	206.891	2018-05-10	2.28487	2018-05-18	155.843
2018-05-14	71.01	2018-05-07	2164.24	2018-05-14	1210.68	2018-04-29	0.51149	2018-05-18	500.165	2018-05-18	208.954	2018-05-09	2.28574	2018-05-17	157.527
2018-05-11	70.69	2018-05-06	2163.47	2018-05-13	1204.73	2018-04-26	0.51254	2018-05-17	495.403	2018-05-17	208.373	2018-05-08	2.31382	2018-05-16	158.683
2018-05-10	71.36	2018-05-03	2161.47	2018-05-10	1208.23	2018-04-25	0.51212	2018-05-16	497.46	2018-05-16	205.548	2018-05-04	2.32074	2018-05-15	158.362
2018-05-09	71.16	2018-05-02	2159.55	2018-05-09	1221.52	2018-04-24	0.51413	2018-05-15	498.48	2018-05-15	204.349	2018-05-03	2.31127	2018-05-14	159.905
2018-05-08	68.83	2018-05-01	2175.37	2018-05-08	1219.57	2018-04-23	0.51357	2018-05-14	500.699	2018-05-14	206.388	2018-05-02	2.26213	2018-05-11	160.428
2018-05-07	70.74	2018-04-30	2188.86	2018-05-07	1236.07	2018-04-22	0.51562	2018-05-11	499.402	2018-05-11	205.97	2018-04-30	2.27367	2018-05-10	159.847
2018-05-04	69.71	2018-04-29	2193.14	2018-05-06	1241.6	2018-04-19	0.51791	2018-05-10	499.971	2018-05-10	204.558	2018-04-27	2.289	2018-05-09	159.402
2018-05-03	68.45	2018-04-26	2199.36	2018-05-03	1240.63	2018-04-18	0.5177	2018-05-09	496.534	2018-05-09	205.384	2018-04-26	2.3087	2018-05-08	159.788
2018-05-02	67.91	2018-04-25	2195.36	2018-05-02	1261.9	2018-04-17	0.51587	2018-05-08	496.256	2018-05-08	205.957	2018-04-25	2.32218	2018-05-07	159.546
2018-05-01	67.28	2018-04-24	2217.39	2018-05-01	1272.34	2018-04-16	0.51484	2018-05-07	492.656	2018-05-07	204.392	2018-04-24	2.35109	2018-05-04	158.924
2018-04-30	68.56	2018-04-23	2215.38	2018-04-30	1271.31	2018-04-15	0.51872	2018-05-04	485.805	2018-05-02	203.363	2018-04-23	2.33294	2018-05-03	160.139
2018-04-27	68.11	2018-04-22	2201.53	2018-04-29	1275.64	2018-04-11	0.52117	2018-05-03	488.04	2018-05-01	204.913	2018-04-20	2.2944	2018-05-02	160.562
2018-04-26	68.18	2018-04-19	2207.12	2018-04-26	1278.85	2018-04-10	0.52316	2018-05-02	484.271	2018-04-27	203.295	2018-04-19	2.25938	2018-04-30	161.155
2018-04-25	68	2018-04-18	2172.01	2018-04-25	1271.72	2018-04-09	0.51831	2018-04-27	486.348	2018-04-26	206.141	2018-04-18	2.28941	2018-04-27	160.449
2018-04-24	67.66	2018-04-17	2158.69	2018-04-24	1276.67	2018-04-08	0.52249	2018-04-26	485.036	2018-04-25	206.853	2018-04-17	2.29069	2018-04-26	158.776
2018-04-23	67.61	2018-04-16	2146.4	2018-04-23	1277.83	2018-04-05	0.5245	2018-04-25	492.05	2018-04-24	206.757	2018-04-16	2.31007	2018-04-25	157.875
2018-04-20	68.26	2018-04-15	2125.83	2018-04-22	1274.84	2018-04-04	0.52941	2018-04-24	492.775	2018-04-23	204.279	2018-04-13	2.32973	2018-04-24	159.843
2018-04-19	68.3	2018-04-12	2086.27	2018-04-19	1281.36	2018-04-03	0.52899	2018-04-23	485.668	2018-04-20	203.842	2018-04-12	2.32982	2018-04-23	159.077
2018-04-18	68.44	2018-04-11	2080.62	2018-04-18	1274.73	2018-04-02	0.52778	2018-04-20	487.817	2018-04-19	202.782	2018-04-11	2.29941	2018-04-20	159.626
2018-04-17	66.5	2018-04-10	2111.43	2018-04-17	1281.45	2018-04-01	0.53089	2018-04-19	496.469	2018-04-18	202.017	2018-04-10	2.29276	2018-04-19	159.681
2018-04-16	66.23	2018-04-09	2126.62	2018-04-16	1274.78	2018-03-29	0.5364	2018-04-18	492.7	2018-04-17	202.93	2018-04-09	2.29189	2018-04-18	160.105
2018-04-13	67.35	2018-04-08	2124.75	2018-04-15	1279.45	2018-03-28	0.53549	2018-04-17	486.616	2018-04-16	203.267	2018-04-06	2.28133	2018-04-17	160.612
2018-04-12	67.07	2018-04-05	2120.61	2018-04-12	1266.82	2018-03-27	0.53691	2018-04-16	494.177	2018-04-13	202.714	2018-04-05	2.2895	2018-04-16	160.813
2018-04-11	66.81	2018-04-04	2094.92	2018-04-11	1276.81	2018-03-26	0.53471	2018-04-13	502.45	2018-04-12	201.359	2018-04-04	2.2992	2018-04-13	160.671
2018-04-10	65.48	2018-04-03	2079.16	2018-04-10	1282.83	2018-03-25	0.53784	2018-04-12	504.579	2018-04-11	201.484	2018-04-03	2.2835	2018-04-12	160.187
2018-04-09	63.4	2018-04-02	2075.43	2018-04-09	1270.14	2018-03-20	0.54166	2018-04-11	512.244	2018-04-10	199.977	2018-04-02	2.27098	2018-04-11	159.797
2018-04-06	62.03	2018-04-01	2080.18	2018-04-08	1253.17	2018-03-19	0.53823	2018-04-10	506.545	2018-04-09	200.04	2018-03-30	2.29515	2018-04-10	160.133
2018-04-05	63.53	2018-03-29	2098.79	2018-04-05	1276.5	2018-03-18	0.54017	2018-04-09	497.045	2018-04-06	201.741	2018-03-29	2.26887	2018-04-09	160.039
2018-04-04	63.35	2018-03-28	2106.63	2018-04-04	1254.82	2018-03-15	0.53421	2018-04-04	495.821	2018-04-05	201.98	2018-03-28	2.31295	2018-04-06	159.126
2018-04-03	63.41	2018-03-27	2104.71	2018-04-03	1248.39	2018-03-14	0.54404	2018-04-03	497.768	2018-04-04	198.826	2018-03-27	2.31192	2018-04-05	159.247
2018-04-02	63.05	2018-03-26	2095.1	2018-04-02	1247.41	2018-03-13	0.54629	2018-04-02	503.651	2018-04-03	197.607	2018-03-26	2.30551	2018-04-04	155.81
2018-03-29	64.87	2018-03-25	2091.7	2018-04-01	1247.93	2018-03-12	0.54631	2018-03-30	503.959	2018-04-02	201.601	2018-03-23	2.29444	2018-04-03	157.587
2018-03-28	64.3	2018-03-22	2090.86	2018-03-29	1248.44	2018-03-11	0.54125	2018-03-29	501.393	2018-03-30	197.528	2018-03-22	2.27381	2018-04-02	156.767
2018-03-27	65.21	2018-03-21	2069.8	2018-03-28	1238.93	2018-03-08	0.53373	2018-03-28	496.2	2018-03-29	196.304	2018-03-21	2.28681	2018-03-28	155.255
2018-03-26	65.49	2018-03-20	2059.56	2018-03-27	1255.58	2018-03-07	0.53309	2018-03-27	502.986	2018-03-28	204.16	2018-03-20	2.26347	2018-03-27	157.042
2018-03-23	65.8	2018-03-19	2056.26	2018-03-26	1266.28	2018-03-06	0.53386	2018-03-26	498.31	2018-03-27	200.968	2018-03-19	2.23886	2018-03-26	156.572
2018-03-22	64.25	2018-03-18	2060.71	2018-03-25	1256.54	2018-03-05	0.537	2018-03-23	499.194	2018-03-26	202.861	2018-03-16	2.31441	2018-03-23	153.816
2018-03-21	65.1	2018-03-15	2064.75	2018-03-22	1246.35	2018-03-04	0.53472	2018-03-22	515.216	2018-03-23	204.322	2018-03-15	2.31958	2018-03-22	155.337
2018-03-20	63.37	2018-03-14	2073.28	2018-03-21	1243.31	2018-03-01	0.53599	2018-03-21	518.842	2018-03-22	205.717	2018-03-14	2.32025	2018-03-21	155.803
2018-03-19	62.01	2018-03-13	2073.76	2018-03-20	1232.08	2018-02-28	0.53906	2018-03-20	519.438	2018-03-20	204.789	2018-03-13	2.30677	2018-03-20	155.099
2018-03-16	62.29	2018-03-12	2074.67	2018-03-19	1236.74	2018-02-27	0.53866	2018-03-19	517.976	2018-03-19	206.041	2018-03-12	2.32916	2018-03-19	154.595
2018-03-15	61.16	2018-03-11	2052.07	2018-03-18	1234.17	2018-02-26	0.54365	2018-03-16	516.349	2018-03-16	204.844	2018-03-09	2.33188	2018-03-16	156.647
2018-03-14	60.89	2018-03-08	2016.35	2018-03-15	1236.79	2018-02-25	0.54317	2018-03-15	520.285	2018-03-15	200.985	2018-03-08	2.33487	2018-03-15	159.373
2018-03-13	60.69	2018-03-07	1987.04	2018-03-14	1230.36	2018-02-22	0.54414	2018-03-14	520.97	2018-03-14	201.339	2018-03-07	2.34359	2018-03-14	160.408
2018-03-12	61.35	2018-03-06	1982.99	2018-03-13	1235.41	2018-02-21	0.54149	2018-03-13	523.374	2018-03-13	200.649	2018-03-06	2.33183	2018-03-13	160.999
2018-03-09	62.02	2018-03-05	1964.23	2018-03-12	1234.43	2018-02-20	0.54217	2018-03-12	525.454	2018-03-12	201.636	2018-03-05	2.30653	2018-03-12	160.444
2018-03-08	60.13	2018-03-04	1964.92	2018-03-11	1234.28	2018-02-19	0.54216	2018-03-09	522.014	2018-03-09	198.192	2018-03-02	2.26719	2018-03-09	157.421
2018-03-07	61.09	2018-03-01	1976.05	2018-03-08	1232.53	2018-02-18	0.53861	2018-03-08	518.651	2018-03-08	200.622	2018-02-28	2.24322	2018-03-08	157.273
2018-03-06	62.54	2018-02-28	1978.14	2018-03-07	1230.49	2018-02-15	0.53343	2018-03-07	517.219	2018-03-07	203.394	2018-02-27	2.26946	2018-03-07	156.315
2018-03-05	62.49	2018-02-27	1990.63	2018-03-06	1231.55	2018-02-14	0.53667	2018-03-06	521.222	2018-03-06	206.767	2018-02-26	2.19988	2018-03-06	158.114
2018-03-02	61.19	2018-02-26	1992.35	2018-03-05	1254.98	2018-02-13	0.53346	2018-03-05	513.015	2018-03-05	208.511	2018-02-23	2.22319	2018-03-05	159.277
2018-03-01	60.98	2018-02-25	1998.09	2018-03-04	1253.6	2018-02-12	0.52921	2018-03-02	512.904	2018-03-02	207.024	2018-02-22	2.24272	2018-03-01	160.337
2018-02-28	61.43	2018-02-22	2006.51	2018-03-01	1251.02	2018-02-11	0.53266	2018-03-01	515.09	2018-03-01	205.45	2018-02-21	2.27633	2018-02-28	160.988
2018-02-27	62.94	2018-02-21	2001.29	2018-02-28	1251.75	2018-02-08	0.5334	2018-02-28	514.833	2018-02-28	203.506	2018-02-20	2.29502	2018-02-27	162.112
2018-02-26	63.81	2018-02-20	2001.46	2018-02-27	1252.17	2018-02-07	0.53423	2018-02-27	520.996	2018-02-27	204.095	2018-02-19	2.27604	2018-02-26	163.207
2018-02-23	63.52	2018-02-19	2007.32	2018-02-26	1250.56	2018-02-06	0.5315	2018-02-26	527.215	2018-02-26	204.392	2018-02-14	2.23553	2018-02-23	161.662
2018-02-22	62.72	2018-02-18	2002.25	2018-02-25	1247.52	2018-02-05	0.52349	2018-02-23	519.068	2018-02-23	207.837	2018-02-13	2.26186	2018-02-22	159.752
2018-02-21	61.73	2018-02-15	2002.53	2018-02-22	1246.83	2018-02-04	0.52997	2018-02-22	514.758	2018-02-22	204.792	2018-02-12	2.25161	2018-02-21	160.467
2018-02-15	61.48	2018-02-14	1978.33	2018-02-21	1247.94	2018-02-01	0.51013	2018-02-14	504.043	2018-02-21	201.209	2018-02-09	2.28913	2018-02-20	159.833
2018-02-14	60.7	2018-02-13	1976.42	2018-02-20	1246.34	2018-01-31	0.4991	2018-02-13	502.359	2018-02-20	197.61	2018-02-08	2.25553	2018-02-19	161.173
2018-02-13	59.33	2018-02-12	1979.89	2018-02-19	1246.8	2018-01-30	0.49619	2018-02-12	498.471	2018-02-19	197.276	2018-02-07	2.20779	2018-02-16	162.32
2018-02-12	59.41	2018-02-11	1953.75	2018-02-18	1247.61	2018-01-29	0.48985	2018-02-09	496.952	2018-02-16	197.22	2018-02-06	2.20007	2018-02-15	164.906
2018-02-09	59.2	2018-02-08	1974.02	2018-02-15	1246.23	2018-01-28	0.48791	2018-02-08	515.568	2018-02-15	201.425	2018-02-05	2.16878	2018-02-14	164.019
2018-02-08	61.3	2018-02-07	1977.75	2018-02-14	1249.35	2018-01-25	0.47973	2018-02-07	527.776	2018-02-14	197.53	2018-02-02	2.19427	2018-02-12	164.019
2018-02-07	61.91	2018-02-06	1990.86	2018-02-13	1252.49	2018-01-24	0.48095	2018-02-06	536.48	2018-02-13	197.606	2018-02-01	2.20517	2018-02-09	162.155
2018-02-06	63.48	2018-02-05	2023.09	2018-02-12	1255.08	2018-01-23	0.47697	2018-02-05	554.328	2018-02-09	206.257	2018-01-31	2.27253	2018-02-08	164.008
2018-02-05	64.18	2018-02-04	2028.73	2018-02-11	1248.1	2018-01-22	0.47369	2018-02-02	549.423	2018-02-08	211.298	2018-01-30	2.29032	2018-02-07	162.871
2018-02-02	65.5	2018-02-01	2041.56	2018-02-08	1252.2	2018-01-21	0.47505	2018-02-01	547.114	2018-02-07	214.348	2018-01-29	2.32207	2018-02-06	163.716
2018-02-01	65.92	2018-01-31	2039.98	2018-02-04	1248.18	2018-01-18	0.47767	2018-01-31	553.629	2018-02-06	211.213	2018-01-26	2.39576	2018-02-05	166.548
2018-01-31	64.82	2018-01-30	2034.87	2018-02-01	1255.77	2018-01-17	0.47815	2018-01-30	551.29	2018-02-05	214.022	2018-01-25	2.39982	2018-02-02	167.774
2018-01-30	64.64	2018-01-29	2018.07	2018-01-31	1253.02	2018-01-16	0.47918	2018-01-29	555.801	2018-02-02	216.604	2018-01-24	2.38928	2018-02-01	172.224
2018-01-29	65.71	2018-01-28	2010.07	2018-01-30	1263	2018-01-15	0.47708	2018-01-26	562.63	2018-02-01	217.886	2018-01-23	2.42359	2018-01-31	173.148
2018-01-26	66.27	2018-01-25	2005.61	2018-01-29	1259.64	2018-01-14	0.47642	2018-01-25	561.21	2018-01-31	217.811	2018-01-22	2.41333	2018-01-30	173.253
2018-01-25	65.62	2018-01-24	1994.37	2018-01-28	1261.09	2018-01-11	0.47747	2018-01-24	558.786	2018-01-30	219.218	2018-01-19	2.41864	2018-01-29	174.78
2018-01-24	65.69	2018-01-23	1998.32	2018-01-25	1264.27	2018-01-10	0.47935	2018-01-23	553.717	2018-01-29	218.476	2018-01-18	2.37823	2018-01-25	174.43
2018-01-23	64.45	2018-01-22	1994.8	2018-01-24	1259.9	2018-01-09	0.48017	2018-01-22	546.772	2018-01-26	214.311	2018-01-17	2.35783	2018-01-24	174.284
2018-01-22	63.66	2018-01-21	2003.39	2018-01-23	1264.31	2018-01-08	0.48312	2018-01-19	544.723	2018-01-25	215.243	2018-01-16	2.33886	2018-01-23	173.768
2018-01-19	63.38	2018-01-18	2010.24	2018-01-22	1260.38	2018-01-07	0.48094	2018-01-18	541.441	2018-01-24	214.162	2018-01-15	2.36243	2018-01-22	171.579
2018-01-18	63.96	2018-01-17	2010.44	2018-01-21	1262.24	2018-01-04	0.48427	2018-01-17	535.377	2018-01-23	215.477	2018-01-12	2.35037	2018-01-19	170.729
2018-01-17	63.92	2018-01-16	2008.26	2018-01-18	1259.29	2018-01-03	0.48286	2018-01-16	533.243	2018-01-22	216.308	2018-01-11	2.35408	2018-01-18	169.264
2018-01-10	63.6	2018-01-15	1995.32	2018-01-17	1261.89	2018-01-02	0.49069	2018-01-15	529.661	2018-01-19	214.75	2018-01-10	2.36701	2018-01-17	168.998
2018-01-09	62.92	2018-01-14	1983.75	2018-01-16	1256.58	2017-12-25	0.49074	2018-01-12	530.599	2018-01-18	212.638	2018-01-09	2.35322	2018-01-16	167.137
2018-01-08	61.73	2018-01-11	1956.65	2018-01-15	1252.91	2017-12-24	0.49249	2018-01-11	527.138	2018-01-17	212.936	2018-01-08	2.34838	2018-01-15	169.052
2018-01-05	61.49	2018-01-10	1946.51	2018-01-14	1248.33	2017-12-21	0.48549	2018-01-10	525.748	2018-01-16	213.366	2018-01-05	2.33604	2018-01-12	168.05
2018-01-04	61.98	2018-01-09	1944	2018-01-11	1249.96	2017-12-20	0.48846	2018-01-09	522.834	2018-01-15	211.849	2018-01-04	2.3396	2018-01-11	167.143
2018-01-03	61.61	2018-01-08	1949.19	2018-01-10	1246.87	2017-12-19	0.48964	2018-01-08	524.689	2018-01-12	209.566	2018-01-03	2.34021	2018-01-10	166.675
2018-01-02	60.37	2018-01-07	1951.22	2018-01-09	1250.51	2017-12-18	0.48916	2018-01-05	522.571	2018-01-11	208.445	2018-01-02	2.35189	2018-01-09	167.112
2017-12-29	60.46	2018-01-04	1940.34	2018-01-08	1248.45	2017-12-17	0.49096	2018-01-04	521.143	2018-01-10	202.211	2017-12-28	2.35247	2018-01-08	167.402
2017-12-28	59.84	2018-01-03	1926.27	2018-01-07	1240.51	2017-12-14	0.48324	2018-01-03	518.213	2018-01-09	201.878	2017-12-27	2.32137	2018-01-05	166.793
2017-12-27	59.67	2018-01-02	1912.21	2018-01-04	1238.34	2017-12-13	0.48166	2018-01-02	515.651	2018-01-05	202.182	2017-12-26	2.33636	2018-01-04	165.763
2017-12-26	59.55	2018-01-01	1918.18	2018-01-03	1220.07	2017-12-12	0.48123	2017-12-29	508.272	2018-01-04	202.25	2017-12-22	2.33436	2018-01-03	164.726
2017-12-22	58.25	2017-12-31	1926.92	2018-01-02	1209.36	2017-12-11	0.47976	2017-12-28	504.544	2017-12-29	202.732	2017-12-21	2.30331	2018-01-02	164.589
2017-12-21	58.34	2017-12-28	1927.91	2017-12-28	1197.54	2017-12-07	0.47757	2017-12-27	499.601	2017-12-28	202.196	2017-12-20	2.2669	2018-01-01	163.415
2017-12-20	58.09	2017-12-27	1920.22	2017-12-27	1189.63	2017-12-06	0.47537	2017-12-26	505.114	2017-12-27	201.534	2017-12-19	2.25881	2017-12-29	164.925
2017-12-19	57.49	2017-12-26	1913.91	2017-12-26	1176.19	2017-12-05	0.47364	2017-12-25	501.615	2017-12-26	202.01	2017-12-18	2.26345	2017-12-28	163.578
2017-12-18	57.17	2017-12-25	1905.7	2017-12-25	1181.33	2017-12-04	0.47379	2017-12-22	502.188	2017-12-25	202.282	2017-12-15	2.24951	2017-12-27	163.541
2017-12-15	57.29	2017-12-24	1915.16	2017-12-24	1177.78	2017-12-03	0.48546	2017-12-21	502.048	2017-12-22	203.626	2017-12-14	2.28811	2017-12-20	163.229
2017-12-14	57	2017-12-21	1922.54	2017-12-21	1184.25	2017-11-29	0.48314	2017-12-20	500.511	2017-12-21	200.135	2017-12-13	2.28163	2017-12-19	163.338
2017-12-13	56.59	2017-12-20	1923.31	2017-12-20	1186.8	2017-11-28	0.48294	2017-12-19	499.354	2017-12-20	201.98	2017-12-12	2.28412	2017-12-18	161.945
2017-12-12	57.12	2017-12-19	1919.79	2017-12-19	1189.04	2017-11-27	0.47721	2017-12-18	494.758	2017-12-19	201.167	2017-12-11	2.27926	2017-12-15	161.407
2017-12-11	57.84	2017-12-18	1917.6	2017-12-18	1197.25	2017-11-26	0.47325	2017-12-15	494.899	2017-12-18	201.234	2017-12-08	2.26637	2017-12-14	159.466
2017-12-08	57.15	2017-12-17	1891.37	2017-12-17	1183.97	2017-11-23	0.47962	2017-12-14	498.56	2017-12-15	202.21	2017-12-07	2.27937	2017-12-13	158.367
2017-12-07	56.5	2017-12-14	1886.71	2017-12-14	1181.38	2017-11-22	0.4805	2017-12-13	499.31	2017-12-14	200.943	2017-12-06	2.25043	2017-12-12	158.595
2017-12-06	55.79	2017-12-13	1891.61	2017-12-13	1193.67	2017-11-21	0.4846	2017-12-12	495.494	2017-12-13	199.504	2017-12-05	2.2703	2017-12-11	160.362
2017-12-05	57.66	2017-12-12	1899.33	2017-12-12	1192.98	2017-11-20	0.48982	2017-12-11	502.556	2017-12-12	197.586	2017-12-04	2.25426	2017-12-08	159.108
2017-12-04	57.48	2017-12-11	1893.3	2017-12-11	1186.03	2017-11-19	0.48265	2017-12-08	497.556	2017-12-11	200.695	2017-12-01	2.25357	2017-12-07	157.599
2017-12-01	58.35	2017-12-10	1905.11	2017-12-10	1169.34	2017-11-16	0.47693	2017-12-07	494.754	2017-12-08	201.233	2017-11-30	2.25722	2017-12-06	155.584
2017-11-30	57.4	2017-12-07	1889.32	2017-12-07	1164.42	2017-11-15	0.47689	2017-12-06	498.142	2017-12-07	203.723	2017-11-29	2.30644	2017-12-05	157.19
2017-11-29	57.25	2017-12-06	1873.47	2017-12-06	1173.68	2017-11-14	0.47234	2017-12-05	499.966	2017-12-06	201.982	2017-11-28	2.30282	2017-12-04	157.277
2017-11-28	57.96	2017-12-05	1884.42	2017-12-05	1160.8	2017-11-13	0.46597	2017-12-04	500.638	2017-12-05	201.905	2017-11-27	2.28155	2017-12-01	156.769
2017-11-27	58.1	2017-12-04	1894	2017-12-04	1178	2017-11-12	0.4724	2017-12-01	503.814	2017-12-04	202.124	2017-11-24	2.27897	2017-11-30	158.379
2017-11-24	58.94	2017-12-03	1890.34	2017-11-29	1166.1	2017-11-09	0.47398	2017-11-30	502.216	2017-12-01	202.575	2017-11-23	2.32306	2017-11-29	160.752
2017-11-21	56.84	2017-11-30	1867.58	2017-11-28	1169.41	2017-11-08	0.47182	2017-11-29	504.91	2017-11-30	202.123	2017-11-22	2.32196	2017-11-28	160.95
2017-11-20	56.21	2017-11-29	1859.06	2017-11-27	1163.86	2017-11-07	0.47237	2017-11-28	505.222	2017-11-29	201.857	2017-11-21	2.29817	2017-11-27	161.232
2017-11-17	56.21	2017-11-28	1857.81	2017-11-26	1165.91	2017-11-06	0.47905	2017-11-27	504.254	2017-11-28	199.382	2017-11-20	2.34449	2017-11-24	160.9
2017-11-16	55.14	2017-11-27	1850.41	2017-11-23	1167.25	2017-11-05	0.48206	2017-11-24	509.204	2017-11-27	197.742	2017-11-17	2.33934	2017-11-23	160.272
2017-11-15	55.28	2017-11-26	1848.86	2017-11-22	1163.58	2017-11-02	0.4804	2017-11-23	509.139	2017-11-24	199.936	2017-11-16	2.33657	2017-11-22	159.698
2017-11-14	55.67	2017-11-23	1834.09	2017-11-21	1173.48	2017-11-01	0.47901	2017-11-22	519.547	2017-11-22	198.025	2017-11-15	2.32189	2017-11-21	159.333
2017-11-13	56.77	2017-11-22	1819.22	2017-11-20	1167.67	2017-10-31	0.48076	2017-11-21	514.629	2017-11-21	194.82	2017-11-14	2.30247	2017-11-20	158.229
2017-11-10	56.75	2017-11-21	1807.41	2017-11-19	1165.07	2017-10-30	0.47757	2017-11-20	510.873	2017-11-20	197.337	2017-11-13	2.31599	2017-11-17	158.349
2017-11-09	57.16	2017-11-20	1814.32	2017-11-16	1178.21	2017-10-29	0.47933	2017-11-17	511.206	2017-11-17	196.981	2017-11-10	2.3116	2017-11-16	156.668
2017-11-08	56.82	2017-11-19	1832.43	2017-11-15	1180.8	2017-10-26	0.47727	2017-11-16	513.381	2017-11-16	199.836	2017-11-09	2.27892	2017-11-15	154.781
2017-11-07	57.19	2017-11-16	1843.54	2017-11-14	1188.79	2017-10-25	0.47657	2017-11-15	513.883	2017-11-15	202.02	2017-11-08	2.26594	2017-11-14	155.745
2017-11-06	57.34	2017-11-15	1843.2	2017-11-13	1189.65	2017-10-24	0.47309	2017-11-14	517.301	2017-11-14	201.387	2017-11-07	2.25721	2017-11-13	156.19
2017-11-03	55.63	2017-11-14	1860.99	2017-11-12	1190.78	2017-10-23	0.4766	2017-11-13	518.955	2017-11-13	201.472	2017-11-06	2.26932	2017-11-10	157.922
2017-11-02	54.55	2017-11-13	1856.16	2017-11-09	1191.46	2017-10-22	0.48801	2017-11-10	516.518	2017-11-10	198.071	2017-11-03	2.27606	2017-11-09	158.258
2017-11-01	54.32	2017-11-12	1848.53	2017-11-08	1189.51	2017-10-19	0.48819	2017-11-09	516.32	2017-11-09	197.556	2017-11-02	2.29157	2017-11-08	158.653
2017-10-31	54.36	2017-11-09	1854.25	2017-11-07	1203.27	2017-10-18	0.48876	2017-11-08	515.666	2017-11-08	196.805	2017-11-01	2.28143	2017-11-07	158.758
2017-10-30	54.11	2017-11-08	1849.19	2017-11-06	1207.52	2017-10-17	0.49748	2017-11-07	514.93	2017-11-07	193.628	2017-10-31	2.2922	2017-11-06	161.822
2017-10-27	53.92	2017-11-07	1848.43	2017-11-05	1211.72	2017-10-16	0.49433	2017-11-06	512.188	2017-11-06	194.535	2017-10-30	2.28995	2017-11-03	161.653
2017-10-26	52.41	2017-11-06	1862.33	2017-11-02	1215.67	2017-10-15	0.49852	2017-11-03	508.651	2017-11-02	193.09	2017-10-27	2.28609	2017-11-02	161.509
2017-10-25	51.97	2017-11-05	1860.8	2017-11-01	1221.12	2017-10-12	0.50003	2017-11-02	511.7	2017-11-01	191.136	2017-10-26	2.29931	2017-11-01	161.797
2017-10-24	52.32	2017-11-02	1854.92	2017-10-31	1219.6	2017-10-11	0.49792	2017-11-01	514.003	2017-10-31	191.071	2017-10-25	2.25661	2017-10-31	159.839
2017-10-23	51.91	2017-11-01	1852.83	2017-10-30	1213.35	2017-10-10	0.49443	2017-10-31	511.917	2017-10-30	191.492	2017-10-24	2.22396	2017-10-30	159.73
2017-10-20	51.63	2017-10-31	1849.07	2017-10-29	1215.02	2017-10-09	0.49031	2017-10-30	510.908	2017-10-27	190.824	2017-10-23	2.21535	2017-10-27	158.888
2017-10-19	51.29	2017-10-30	1852.03	2017-10-26	1216.37	2017-10-08	0.49483	2017-10-27	513.984	2017-10-26	189.238	2017-10-20	2.20334	2017-10-26	159.27
2017-10-18	52.05	2017-10-29	1854.91	2017-10-25	1224.99	2017-10-05	0.49565	2017-10-26	513.257	2017-10-25	190.552	2017-10-19	2.20782	2017-10-25	158.549
2017-10-17	51.87	2017-10-26	1842.79	2017-10-24	1224.19	2017-10-04	0.49687	2017-10-25	512.044	2017-10-24	189.271	2017-10-18	2.20347	2017-10-24	156.55
2017-10-16	51.86	2017-10-25	1841.45	2017-10-23	1224.81	2017-10-03	0.49827	2017-10-24	511.187	2017-10-23	190.026	2017-10-17	2.20055	2017-10-23	156.642
2017-10-13	51.43	2017-10-24	1835.78	2017-10-22	1224.69	2017-10-02	0.49962	2017-10-23	510.541	2017-10-20	190.189	2017-10-16	2.1978	2017-10-19	155.957
2017-10-12	50.61	2017-10-23	1836.24	2017-10-19	1226.6	2017-09-28	0.49866	2017-10-20	510.825	2017-10-19	189.088	2017-10-13	2.18536	2017-10-18	156.922
2017-10-11	51.3	2017-10-22	1859.87	2017-10-18	1225.71	2017-09-27	0.49765	2017-10-19	510.826	2017-10-18	186.529	2017-10-12	2.19191	2017-10-17	157.381
2017-10-10	50.93	2017-10-19	1869.47	2017-10-17	1222.09	2017-09-25	0.49522	2017-10-18	512.098	2017-10-17	185.743	2017-10-11	2.19514	2017-10-16	158.127
2017-10-09	49.58	2017-10-18	1850.89	2017-10-16	1231.52	2017-09-24	0.49363	2017-10-17	511.062	2017-10-16	185.593	2017-10-10	2.19588	2017-10-13	157.148
2017-10-06	49.34	2017-10-17	1864.41	2017-10-15	1230.16	2017-09-20	0.49558	2017-10-16	512.954	2017-10-13	183.575	2017-09-29	2.19622	2017-10-12	155.198
2017-10-05	50.79	2017-10-16	1860.13	2017-10-12	1232.2	2017-09-19	0.4914	2017-10-13	516.156	2017-10-12	182.942	2017-09-28	2.18665	2017-10-11	153.212
2017-10-04	50	2017-10-15	1849.77	2017-10-11	1229.24	2017-09-18	0.49731	2017-10-12	515.522	2017-10-11	182.828	2017-09-27	2.16974	2017-10-10	153.597
2017-10-03	50.44	2017-10-12	1863.25	2017-10-10	1217.54	2017-09-17	0.49711	2017-10-11	514.976	2017-10-10	182.7	2017-09-26	2.14582	2017-10-09	152.825
2017-10-02	50.59	2017-10-11	1837.13	2017-10-09	1211.72	2017-09-14	0.49787	2017-10-10	513.991	2017-10-06	181.035	2017-09-25	2.09226	2017-10-06	152.404
2017-09-29	51.67	2017-10-10	1877.47	2017-10-08	1206.04	2017-09-13	0.49946	2017-10-09	510.118	2017-10-05	180.752	2017-09-22	2.06976	2017-10-05	151.819
2017-09-28	51.62	2017-10-09	1896.92	2017-10-05	1201.79	2017-09-12	0.49634	2017-09-29	504.747	2017-10-04	181.086	2017-09-21	2.07463	2017-10-04	152.361
2017-09-27	52.14	2017-10-08	1918.31	2017-10-04	1207.11	2017-09-11	0.49518	2017-09-28	502.224	2017-10-03	179.864	2017-09-20	2.08425	2017-10-03	150.55
2017-09-26	51.59	2017-10-05	1935.64	2017-10-03	1209.13	2017-09-10	0.49385	2017-09-27	504.368	2017-10-02	181.067	2017-09-19	2.0943	2017-09-29	149.787
2017-09-25	51.85	2017-10-04	1942.71	2017-10-02	1205.37	2017-09-07	0.49199	2017-09-26	504.501	2017-09-29	182.823	2017-09-18	2.10786	2017-09-28	149.287
2017-09-22	50.33	2017-10-03	1931.63	2017-10-01	1200.79	2017-09-06	0.49063	2017-09-25	505.14	2017-09-28	181.041	2017-09-15	2.12489	2017-09-27	148.59
2017-09-21	50.58	2017-10-02	1926.27	2017-09-28	1197.26	2017-08-31	0.49187	2017-09-22	509.503	2017-09-27	180.979	2017-09-14	2.1387	2017-09-26	150.857
2017-09-20	50.29	2017-10-01	1928.97	2017-09-27	1199.87	2017-08-30	0.49011	2017-09-21	511.409	2017-09-26	182.336	2017-09-13	2.13534	2017-09-25	151.291
2017-09-19	49.54	2017-09-28	1942.03	2017-09-26	1201.75	2017-08-29	0.48904	2017-09-20	512.375	2017-09-25	181.65	2017-09-12	2.14183	2017-09-22	153.618
2017-09-18	49.88	2017-09-27	1928.73	2017-09-25	1200.86	2017-08-28	0.48581	2017-09-19	510.671	2017-09-22	179.672	2017-09-11	2.10664	2017-09-21	155.917
2017-09-15	49.9	2017-09-26	1930.54	2017-09-24	1208.89	2017-08-27	0.48513	2017-09-18	511.96	2017-09-21	178.864	2017-09-08	2.09646	2017-09-20	157.606
2017-09-14	49.86	2017-09-25	1926.23	2017-09-20	1212.93	2017-08-24	0.48791	2017-09-15	512.692	2017-09-20	179.505	2017-09-07	2.08554	2017-09-19	157.815
2017-09-13	49.3	2017-09-21	1953.63	2017-09-19	1215.39	2017-08-23	0.4907	2017-09-14	514.604	2017-09-19	179.722	2017-09-06	2.09541	2017-09-18	158.232
2017-09-12	48.21	2017-09-20	1951.85	2017-09-18	1212.36	2017-08-22	0.49194	2017-09-08	518.983	2017-09-15	179.171	2017-09-05	2.08455	2017-09-15	157.275
2017-09-11	48.06	2017-09-19	1960.15	2017-09-17	1210.61	2017-08-21	0.49343	2017-09-07	518.694	2017-09-14	178.686	2017-09-04	2.06841	2017-09-14	157.09
2017-09-08	47.44	2017-09-18	1971.36	2017-09-14	1220.04	2017-08-20	0.4871	2017-09-06	518.54	2017-09-13	178.77	2017-09-01	2.08088	2017-09-13	157.16
2017-09-07	49.1	2017-09-17	1973.93	2017-09-13	1212.5	2017-08-17	0.49124	2017-09-05	517.796	2017-09-12	177.368	2017-08-31	2.04889	2017-09-12	157.629
2017-09-06	49.13	2017-09-14	1966.02	2017-09-12	1217.02	2017-08-16	0.49289	2017-09-04	517.69	2017-09-11	178.26	2017-08-30	2.0543	2017-09-11	156.512
2017-08-31	47.26	2017-09-13	1967.74	2017-09-11	1208.4	2017-08-15	0.49356	2017-09-01	513.28	2017-09-08	177.833	2017-08-29	2.05732	2017-09-08	155.377
2017-08-30	45.96	2017-09-12	1973.17	2017-09-10	1210.38	2017-08-14	0.49492	2017-08-31	509.553	2017-09-07	178.559	2017-08-28	2.10283	2017-09-07	155.227
2017-08-29	46.46	2017-09-11	1976.19	2017-09-07	1212.55	2017-08-13	0.49586	2017-08-30	509.872	2017-09-06	178.359	2017-08-25	2.10086	2017-09-06	154.775
2017-08-28	46.4	2017-09-10	1967.3	2017-09-06	1213.48	2017-08-09	0.49574	2017-08-29	509.458	2017-09-05	176.866	2017-08-24	2.11032	2017-09-05	155.248
2017-08-25	47.65	2017-09-07	1962.72	2017-09-05	1219.37	2017-08-08	0.49551	2017-08-28	507.7	2017-09-04	177.378	2017-08-23	2.10063	2017-09-04	154.864
2017-08-24	47.24	2017-09-06	1948.14	2017-09-04	1220.06	2017-08-07	0.49534	2017-08-25	501.411	2017-09-01	178.113	2017-08-22	2.11886	2017-09-01	156.296
2017-08-23	48.45	2017-08-29	1935.53	2017-08-30	1216.56	2017-08-06	0.49307	2017-08-24	491.484	2017-08-31	178.121	2017-08-21	2.121	2017-08-31	155.016
2017-08-22	47.65	2017-08-28	1936.34	2017-08-29	1215.24	2017-08-03	0.49237	2017-08-23	493.761	2017-08-30	177.038	2017-08-18	2.10384	2017-08-30	154.468
2017-08-21	47.39	2017-08-27	1926.56	2017-08-28	1221.08	2017-08-02	0.49499	2017-08-22	493.939	2017-08-29	178.022	2017-08-17	2.09459	2017-08-29	153.215
2017-08-18	48.59	2017-08-24	1932.07	2017-08-27	1219.71	2017-08-01	0.49568	2017-08-21	493.537	2017-08-28	177.086	2017-08-16	2.08902	2017-08-28	155.399
2017-08-17	47.07	2017-08-23	1936.9	2017-08-24	1223.47	2017-07-31	0.49105	2017-08-18	490.299	2017-08-25	178.213	2017-08-14	2.06924	2017-08-24	153.935
2017-08-16	46.8	2017-08-22	1934.07	2017-08-23	1221.73	2017-07-30	0.48463	2017-08-17	490.049	2017-08-24	177.893	2017-08-11	2.06572	2017-08-23	153.837
2017-08-15	47.57	2017-08-21	1926.61	2017-08-22	1218.1	2017-07-27	0.48387	2017-08-16	485.705	2017-08-23	179.474	2017-08-10	2.07148	2017-08-22	152.414
2017-08-14	47.59	2017-08-20	1922.36	2017-08-21	1223.77	2017-07-26	0.48291	2017-08-15	486.913	2017-08-22	178.159	2017-08-09	2.06223	2017-08-21	151.996
2017-08-11	48.81	2017-08-17	1914.34	2017-08-20	1223.15	2017-07-25	0.47563	2017-08-14	485.674	2017-08-21	178.828	2017-08-08	2.05145	2017-08-18	153.504
2017-08-10	48.54	2017-08-16	1900.79	2017-08-17	1223.16	2017-07-24	0.47543	2017-08-11	481.741	2017-08-18	178.503	2017-08-07	2.03154	2017-08-17	154.405
2017-08-09	49.59	2017-08-15	1894.05	2017-08-16	1224.43	2017-07-23	0.47616	2017-08-10	490.231	2017-08-17	180.51	2017-08-04	2.06152	2017-08-16	154.2
2017-08-08	49.07	2017-08-14	1899.97	2017-08-15	1217.29	2017-07-20	0.48198	2017-08-09	490.282	2017-08-16	179.541	2017-08-03	2.07763	2017-08-14	152.866
2017-08-07	49.37	2017-08-13	1906.04	2017-08-14	1219.87	2017-07-19	0.48974	2017-08-08	489.532	2017-08-15	180.976	2017-08-02	2.12446	2017-08-11	151.571
2017-08-04	49.57	2017-08-10	1910.42	2017-08-13	1225.35	2017-07-18	0.48762	2017-08-07	488.16	2017-08-14	181.108	2017-08-01	2.12753	2017-08-10	153.166
2017-08-03	49.03	2017-08-09	1907.31	2017-08-10	1239.02	2017-07-17	0.48021	2017-08-04	485.458	2017-08-10	180.059	2017-07-31	2.11983	2017-08-09	155.019
2017-08-02	49.6	2017-08-08	1905.32	2017-08-09	1240.51	2017-07-16	0.4813	2017-08-03	487.058	2017-08-09	181.787	2017-07-28	2.11409	2017-08-08	156.67
2017-08-01	49.19	2017-08-07	1896.75	2017-08-08	1249.13	2017-07-13	0.48649	2017-08-02	489.059	2017-08-08	181.835	2017-07-27	2.1622	2017-08-07	157.535
2017-07-31	50.21	2017-08-06	1891.81	2017-08-07	1250.13	2017-07-12	0.488	2017-08-01	489.961	2017-08-07	181.228	2017-07-26	2.16021	2017-08-04	157.911
2017-07-28	49.72	2017-08-03	1889.33	2017-08-06	1248.44	2017-07-10	0.49224	2017-07-31	486.739	2017-08-04	180.465	2017-07-25	2.1401	2017-08-03	157.186
2017-07-27	49.05	2017-08-02	1888.08	2017-08-03	1251.3	2017-07-09	0.49534	2017-07-28	483.494	2017-08-03	180.078	2017-07-24	2.13689	2017-08-02	158.427
2017-07-26	48.58	2017-08-01	1895.65	2017-08-02	1254.64	2017-07-05	0.49268	2017-07-27	482.679	2017-08-02	180.378	2017-07-21	2.19052	2017-08-01	157.807
2017-07-25	47.77	2017-07-31	1891.68	2017-08-01	1241.94	2017-07-04	0.498	2017-07-26	481.223	2017-08-01	178.78	2017-07-20	2.17569	2017-07-31	157.027
2017-07-24	46.21	2017-07-30	1897.46	2017-07-31	1243.17	2017-07-03	0.50082	2017-07-25	480.561	2017-07-31	178.746	2017-07-19	2.18215	2017-07-28	156.196
2017-07-21	45.78	2017-07-27	1913.38	2017-07-30	1246.15	2017-07-02	0.49571	2017-07-24	481.592	2017-07-28	179.621	2017-07-18	2.19718	2017-07-27	156.156
2017-07-20	46.73	2017-07-26	1920.01	2017-07-27	1243.78	2017-06-22	0.49147	2017-07-21	480.007	2017-07-27	180.948	2017-07-17	2.19002	2017-07-26	155.769
2017-07-19	47.1	2017-07-25	1927.4	2017-07-26	1231.77	2017-06-21	0.4953	2017-07-20	481.206	2017-07-26	180.281	2017-07-14	2.17695	2017-07-25	154.633
2017-07-18	46.4	2017-07-24	1934.05	2017-07-25	1236.61	2017-06-20	0.4967	2017-07-19	478.876	2017-07-25	179.238	2017-07-13	2.16121	2017-07-24	154.77
2017-07-17	46.02	2017-07-23	1936.91	2017-07-24	1236.15	2017-06-19	0.49904	2017-07-18	472.645	2017-07-24	178.491	2017-07-12	2.15671	2017-07-21	153.987
2017-07-14	46.53	2017-07-20	1936.25	2017-07-23	1234.63	2017-06-18	0.50721	2017-07-17	469.197	2017-07-21	178.691	2017-07-11	2.14833	2017-07-20	153.419
2017-07-13	46.06	2017-07-19	1927.83	2017-07-20	1239.45	2017-06-15	0.45145	2017-07-14	476.506	2017-07-20	177.388	2017-07-10	2.13924	2017-07-19	154.043
2017-07-12	45.48	2017-07-18	1934.43	2017-07-19	1250.79	2017-06-14	0.51514	2017-07-13	474.515	2017-07-19	177.548	2017-07-07	2.11609	2017-07-18	152.823
2017-07-11	45.06	2017-07-17	1943.5	2017-07-18	1244.73	2017-06-13	0.51714	2017-07-12	471.719	2017-07-18	177.231	2017-07-06	2.10219	2017-07-17	154.086
2017-07-10	44.4	2017-07-16	1959.51	2017-07-17	1245.74	2017-06-12	0.51514	2017-07-11	471.597	2017-07-14	175.902	2017-07-05	2.08332	2017-07-14	153.788
2017-07-07	44.25	2017-07-13	1950.04	2017-07-16	1231.69	2017-06-11	0.51429	2017-07-10	472.821	2017-07-13	174.74	2017-07-04	2.0704	2017-07-13	153.455
2017-07-06	45.52	2017-07-12	1948.27	2017-07-13	1230.08	2017-06-08	0.51347	2017-07-07	473.661	2017-07-12	176.455	2017-07-03	2.0619	2017-07-12	152.388
2017-07-05	45.11	2017-07-11	1931.95	2017-07-12	1200.53	2017-06-06	0.51614	2017-07-06	473.01	2017-07-11	177.353	2017-06-30	2.06406	2017-07-11	151.62
2017-06-28	44.74	2017-07-10	1929.7	2017-07-11	1200.29	2017-06-05	0.51281	2017-07-05	472.395	2017-07-10	176.995	2017-06-29	2.06904	2017-07-10	151.548
2017-06-27	44.25	2017-07-09	1911.04	2017-07-10	1197.38	2017-06-04	0.5126	2017-07-04	468.004	2017-07-07	176.859	2017-06-28	2.06795	2017-07-07	149.544
2017-06-26	43.24	2017-07-06	1920.96	2017-07-09	1200.79	2017-06-01	0.50531	2017-07-03	470.957	2017-07-06	178.313	2017-06-27	2.08176	2017-07-06	149.472
2017-06-23	42.86	2017-07-05	1937.61	2017-07-06	1196.94	2017-05-31	0.50455	2017-06-30	471.897	2017-07-05	180.587	2017-06-26	2.09113	2017-07-05	148.793
2017-06-22	42.53	2017-07-04	1946.44	2017-07-05	1201.66	2017-05-30	0.50492	2017-06-29	469.212	2017-07-04	179.367	2017-06-23	2.09149	2017-07-04	148.459
2017-06-21	42.48	2017-07-03	1998.15	2017-07-04	1195.65	2017-05-29	0.51258	2017-06-28	466.441	2017-07-03	179.971	2017-06-22	2.08982	2017-07-03	148.276
2017-06-20	43.34	2017-07-02	1996.19	2017-07-03	1201.86	2017-05-28	0.50067	2017-06-27	468.818	2017-06-30	180.44	2017-06-21	2.09979	2017-06-30	147.337
2017-06-19	44.24	2017-06-22	1979.29	2017-07-02	1209.82	2017-05-25	0.51828	2017-06-26	466.657	2017-06-29	180.887	2017-06-20	2.10858	2017-06-29	146.671
2017-06-16	44.73	2017-06-21	1955.76	2017-06-29	1204.85	2017-05-24	0.51876	2017-06-23	463.12	2017-06-28	180.655	2017-06-19	2.09738	2017-06-28	147.14
2017-06-15	44.47	2017-06-20	1853.85	2017-06-28	1211.46	2017-05-23	0.51631	2017-06-22	461.524	2017-06-27	180.828	2017-06-16	2.08009	2017-06-27	147.524
2017-06-14	44.79	2017-06-19	1878.87	2017-06-22	1206.56	2017-05-22	0.51495	2017-06-21	463.073	2017-06-26	181.504	2017-06-15	2.05975	2017-06-23	148.507
2017-06-13	46.41	2017-06-18	1834.94	2017-06-21	1214.01	2017-05-21	0.50493	2017-06-20	461.156	2017-06-23	180.093	2017-06-14	2.07438	2017-06-22	149.049
2017-06-12	46.1	2017-06-15	1818.88	2017-06-20	1213.1	2017-05-18	0.51287	2017-06-19	461.892	2017-06-22	179.945	2017-06-13	2.0875	2017-06-21	149.16
2017-06-09	45.82	2017-06-14	1827.61	2017-06-19	1222.79	2017-05-17	0.51749	2017-06-16	459.316	2017-06-21	178.746	2017-06-12	2.08271	2017-06-20	149.315
2017-06-08	45.68	2017-06-13	1818.83	2017-06-18	1225.39	2017-05-16	0.51858	2017-06-15	460.416	2017-06-20	182.267	2017-06-09	2.08787	2017-06-19	149.776
2017-06-07	45.8	2017-06-12	1819.22	2017-06-15	1225.64	2017-05-15	0.52569	2017-06-14	461.697	2017-06-19	180.766	2017-06-08	2.124	2017-06-16	148.752
2017-06-06	48.13	2017-06-11	1815.45	2017-06-14	1234.84	2017-05-14	0.52938	2017-06-13	464.161	2017-06-16	181.499	2017-06-07	2.10715	2017-06-15	148.235
2017-06-05	47.4	2017-06-08	1830.5	2017-06-13	1235.39	2017-05-11	0.52875	2017-06-12	461.937	2017-06-15	181.132	2017-06-05	2.08392	2017-06-14	150.108
2017-06-02	47.68	2017-06-07	1852.13	2017-06-12	1228.23	2017-05-10	0.52793	2017-06-09	465.025	2017-06-14	180.829	2017-06-02	2.11817	2017-06-13	149.241
2017-06-01	48.32	2017-06-06	1848.63	2017-06-11	1224.81	2017-05-09	0.53201	2017-06-08	463.844	2017-06-13	182.691	2017-06-01	2.10484	2017-06-12	149.117
2017-05-31	48.29	2017-06-05	1857.09	2017-06-08	1218.78	2017-05-08	0.53838	2017-06-07	463.045	2017-06-12	182.598	2017-05-31	2.09897	2017-06-09	150.21
2017-05-30	49.63	2017-06-04	1847.26	2017-06-07	1212.7	2017-05-07	0.53301	2017-06-06	457.278	2017-06-09	182.607	2017-05-30	2.11508	2017-06-08	150.126
2017-05-29		2017-06-01	1830.15	2017-06-06	1214.35	2017-05-04	0.53699	2017-06-05	455.124	2017-06-08	182.649	2017-05-29	2.11891	2017-06-07	149.948
2017-05-26	49.58	2017-05-31	1832.18	2017-06-05	1220.89	2017-05-03	0.54258	2017-06-02	456.026	2017-06-07	178.309	2017-05-26	2.09086	2017-06-06	149.558
2017-05-25	48.57	2017-05-30	1832.02	2017-06-04	1220.62	2017-05-02	0.54162	2017-06-01	456.074	2017-06-06	177.56	2017-05-25	2.09584	2017-06-05	150.335
2017-05-24	50.99	2017-05-29	1818.93	2017-06-01	1219.42	2017-04-30	0.54505	2017-05-31	457.205	2017-06-05	177.614	2017-05-24	2.0872	2017-06-02	150.191
2017-05-23	51.12	2017-05-28	1808.66	2017-05-31	1205.36	2017-04-27	0.54926	2017-05-26	453.48	2017-06-02	176.843	2017-05-23	2.09624	2017-06-01	149.33
2017-05-22	50.81	2017-05-25	1832.26	2017-05-30	1225.64	2017-04-25	0.55893	2017-05-25	453.559	2017-06-01	176.786	2017-05-22	2.10327	2017-05-31	149.134
2017-05-19	50.32	2017-05-24	1840.19	2017-05-29	1223.23	2017-04-24	0.54945	2017-05-24	445.833	2017-05-31	177.315	2017-05-19	2.09074	2017-05-30	149.072
2017-05-18	49.36	2017-05-23	1849.5	2017-05-28	1224.17	2017-04-20	0.54914	2017-05-23	445.893	2017-05-30	176.229	2017-05-18	2.06296	2017-05-29	148.821
2017-05-17	49.04	2017-05-22	1863.12	2017-05-25	1229.74	2017-04-19	0.55947	2017-05-22	448.173	2017-05-29	175.652	2017-05-17	2.05302	2017-05-26	148.588
2017-05-16	48.64	2017-05-21	1863.89	2017-05-24	1233.93	2017-04-17	0.55285	2017-05-19	450.208	2017-05-26	177.058	2017-05-16	2.06373	2017-05-25	147.292
2017-05-15	48.86	2017-05-18	1850.01	2017-05-23	1237.72	2017-04-16	0.56852	2017-05-18	449.678	2017-05-25	175.781	2017-05-15	2.048	2017-05-24	144.509
2017-05-12	47.83	2017-05-17	1852.38	2017-05-22	1239.29	2017-04-13	0.56979	2017-05-17	451.844	2017-05-24	176.209	2017-05-12	2.02356	2017-05-23	144.627
2017-05-11	47.81	2017-05-16	1850.6	2017-05-21	1244.31	2017-04-12	0.55852	2017-05-16	453.012	2017-05-23	177.855	2017-05-11	2.04772	2017-05-22	146.25
2017-05-10	47.28	2017-05-15	1837.67	2017-05-18	1247.29	2017-04-10	0.56273	2017-05-15	448.991	2017-05-22	175.924	2017-05-10	2.05631	2017-05-19	146.033
2017-05-09	45.84	2017-05-14	1827.3	2017-05-17	1250.71	2017-04-09	0.57172	2017-05-12	447.385	2017-05-19	174.911	2017-05-08	2.05255	2017-05-18	145.158
2017-05-08	46.46	2017-05-11	1835.09	2017-05-16	1247.53	2017-04-06	0.56508	2017-05-11	443.857	2017-05-18	175.312	2017-05-04	2.03656	2017-05-17	148.549
2017-05-05	46.23	2017-05-10	1847.74	2017-05-15	1242.67	2017-04-05	0.56372	2017-05-10	442.272	2017-05-17	175.409	2017-05-02	2.04104	2017-05-16	148.525
2017-05-04	45.55	2017-05-09	1844.97	2017-05-14	1250.59	2017-04-04	0.56937	2017-05-09	446.13	2017-05-16	174.47	2017-04-28	2.00528	2017-05-15	147.527
2017-05-03	47.79	2017-05-08	1830.3	2017-05-11	1254.67	2017-04-03	0.5593	2017-05-08	446.15	2017-05-15	173.787	2017-04-27	2.01952	2017-05-12	146.538
2017-05-02	47.65	2017-05-07	1828.28	2017-05-10	1247.45	2017-04-02	0.57159	2017-05-05	450.081	2017-05-12	176.084	2017-04-26	1.97443	2017-05-11	146.316
2017-05-01	48.83	2017-05-04	1846.22	2017-05-09	1248.24	2017-03-30	0.56684	2017-05-04	453.801	2017-05-11	173.421	2017-04-25	1.96669	2017-05-10	145.446
2017-04-28	49.31	2017-05-03	1857.81	2017-05-08	1246.49	2017-03-29	0.55549	2017-05-03	455.137	2017-05-10	172.801	2017-04-24	1.93999	2017-05-09	144.059
2017-04-27	48.96	2017-05-02	1869.93	2017-05-07	1244.31	2017-03-28	0.56237	2017-05-02	456.444	2017-05-09	172.292	2017-04-21	1.94791	2017-05-08	144.686
2017-04-26	49.22	2017-05-01	1867.46	2017-05-04	1257.05	2017-03-27	0.56841	2017-04-28	457.635	2017-05-08	173.004	2017-04-20	1.94212	2017-05-05	144.327
2017-04-25	49.22	2017-04-30	1869.91	2017-05-03	1247.28	2017-03-26	0.58784	2017-04-27	457.349	2017-05-02	172.674	2017-04-19	1.94635	2017-05-04	145.724
2017-04-24	48.9	2017-04-27	1852	2017-05-02	1239.59	2017-03-23	0.58524	2017-04-26	455.4	2017-05-01	171.917	2017-04-18	1.911	2017-05-03	145.114
2017-04-21	49.64	2017-04-26	1844.39	2017-05-01	1241.01	2017-03-22	0.57933	2017-04-25	455.579	2017-04-28	171.927	2017-04-17	1.90818	2017-05-02	145.132
2017-04-20	50.26	2017-04-25	1843.99	2017-04-30	1231.3	2017-03-20	0.5887	2017-04-24	455.085	2017-04-27	170.864	2017-04-14	1.88605	2017-04-28	144.754
2017-04-19	50.49	2017-04-24	1860.43	2017-04-27	1228.7	2017-03-19	0.59659	2017-04-21	460.377	2017-04-26	168.577	2017-04-13	1.86917	2017-04-27	145.732
2017-04-18	52.46	2017-04-23	1858.14	2017-04-26	1236.36	2017-03-16	0.58666	2017-04-20	461.289	2017-04-25	169.32	2017-04-12	1.87506	2017-04-26	145.808
2017-04-17	52.62	2017-04-20	1839.54	2017-04-25	1242.79	2017-03-15	0.5914	2017-04-19	460.856	2017-04-24	169.819	2017-04-11	1.89322	2017-04-25	144.665
2017-04-13	53.19	2017-04-19	1852.67	2017-04-24	1233.54	2017-03-14	0.60557	2017-04-18	464.997	2017-04-21	169.142	2017-04-10	1.87725	2017-04-24	142.906
2017-04-12	53.12	2017-04-18	1851.1	2017-04-20	1231.05	2017-03-13	0.59369	2017-04-17	468.72	2017-04-20	168.79	2017-04-07	1.8933	2017-04-21	141.041
2017-04-11	53.38	2017-04-17	1869.65	2017-04-19	1233.77	2017-03-12	0.61265	2017-04-14	471.86	2017-04-19	168.914	2017-04-06	1.86679	2017-04-20	141.157
2017-04-10	53.06	2017-04-16	1867.96	2017-04-18	1223.61	2017-03-09	0.61674	2017-04-13	476.019	2017-04-18	169.26	2017-04-05	1.8519	2017-04-19	140.823
2017-04-07	52.25	2017-04-13	1886.93	2017-04-17	1237.29	2017-03-08	0.60495	2017-04-12	474.812	2017-04-17	170.808	2017-04-04	1.86693	2017-04-18	140.945
2017-04-06	51.69	2017-04-12	1892.85	2017-04-16	1222.18	2017-03-07	0.60513	2017-04-11	476.966	2017-04-14	169.396	2017-04-03	1.89546	2017-04-17	141.901
2017-04-05	51.14	2017-04-11	1876.11	2017-04-13	1230.1	2017-03-06	0.60478	2017-04-10	473.406	2017-04-13	167.923	2017-03-31	1.90201	2017-04-13	141.917
2017-04-04	50.99	2017-04-10	1882.99	2017-04-12	1240.15	2017-03-05	0.62131	2017-04-07	476.197	2017-04-12	167.722	2017-03-30	1.9159	2017-04-12	142.116
2017-04-03	50.25	2017-04-09	1882.09	2017-04-11	1242.31	2017-03-02	0.62131	2017-04-06	475.818	2017-04-11	169.479	2017-03-29	1.92181	2017-04-11	142.855
2017-03-31	50.54	2017-04-06	1886.67	2017-04-10	1244.67	2017-03-01	0.61047	2017-04-05	474.418	2017-04-10	169.936	2017-03-28	1.93657	2017-04-10	142.194
2017-03-30	50.3	2017-04-05	1879.99	2017-04-09	1250.04	2017-02-28	0.62688	2017-03-31	468.552	2017-04-07	170.989	2017-03-27	1.93259	2017-04-07	143.074
2017-03-29	49.47	2017-04-04	1862.79	2017-04-06	1256.49	2017-02-27	0.61507	2017-03-30	465.589	2017-04-06	169.879	2017-03-24	1.94067	2017-04-06	143.373
2017-03-28	48.36	2017-04-03	1857.83	2017-04-05	1263.44	2017-02-26	0.61969	2017-03-29	470.417	2017-04-05	171.139	2017-03-23	1.94596	2017-04-05	142.49
2017-03-27	47.02	2017-04-02	1864.06	2017-04-04	1238.46	2017-02-23	0.60498	2017-03-28	472.455	2017-04-04	173.053	2017-03-22	1.94087	2017-04-03	142.031
2017-03-24	47.3	2017-03-30	1866.9	2017-04-03	1216.11	2017-02-22	0.60441	2017-03-27	475.83	2017-04-03	173.546	2017-03-21	1.94228	2017-03-31	141.431
2017-03-23	47	2017-03-29	1852.91	2017-04-02	1211.48	2017-02-21	0.61714	2017-03-24	475.024	2017-03-31	171.691	2017-03-20	1.94654	2017-03-30	141.603
2017-03-22	47.29	2017-03-28	1832.59	2017-03-30	1209.82	2017-02-20	0.61202	2017-03-23	471.741	2017-03-30	173.74	2017-03-17	1.93747	2017-03-29	140.984
2017-03-21	47.02	2017-03-27	1827.04	2017-03-29	1207.76	2017-02-19	0.60649	2017-03-22	471.854	2017-03-29	171.878	2017-03-16	1.93884	2017-03-28	139.933
2017-03-20	47.79	2017-03-26	1833.05	2017-03-28	1216.93	2017-02-16	0.60756	2017-03-21	473.143	2017-03-28	171.9	2017-03-15	1.94148	2017-03-27	138.997
2017-03-17	48.34	2017-03-23	1834.27	2017-03-27	1215.74	2017-02-15	0.61079	2017-03-20	471.302	2017-03-27	174.133	2017-03-14	1.93654	2017-03-24	139.255
2017-03-16	48.3	2017-03-22	1821.9	2017-03-26	1215.71	2017-02-14	0.60054	2017-03-17	469.61	2017-03-24	173.294	2017-03-13	1.91561	2017-03-23	138.865
2017-03-15	48.34	2017-03-21	1843.36	2017-03-23	1223.9	2017-02-13	0.59738	2017-03-16	473.896	2017-03-23	172.875	2017-03-10	1.90642	2017-03-22	138.053
2017-03-14	47.24	2017-03-20	1845.08	2017-03-22	1220.26	2017-02-12	0.60897	2017-03-15	469.82	2017-03-22	170.847	2017-03-09	1.86498	2017-03-21	139.239
2017-03-13	47.95	2017-03-19	1853.89	2017-03-21	1228.68	2017-02-09	0.59458	2017-03-14	469.318	2017-03-21	171.008	2017-03-08	1.8557	2017-03-20	139.757
2017-03-10	48.05	2017-03-16	1845.61	2017-03-20	1213.69	2017-02-08	0.59125	2017-03-13	469.018	2017-03-17	171.085	2017-03-07	1.84403	2017-03-17	139.805
2017-03-09	48.75	2017-03-15	1822.72	2017-03-19	1203.21	2017-02-07	0.60516	2017-03-10	465.415	2017-03-16	170.683	2017-03-06	1.82351	2017-03-16	139.983
2017-03-08	49.83	2017-03-14	1810.66	2017-03-16	1204.75	2017-02-06	0.60633	2017-03-09	465.52	2017-03-15	168.324	2017-03-03	1.80365	2017-03-15	138.615
2017-03-07	52.68	2017-03-13	1809.89	2017-03-15	1191.22	2017-02-05	0.60255	2017-03-08	469.186	2017-03-14	167.996	2017-03-02	1.81204	2017-03-14	138.187
2017-03-06	53.19	2017-03-12	1822.37	2017-03-14	1194.65	2017-02-02	0.60186	2017-03-07	470.234	2017-03-13	169.715	2017-02-28	1.82088	2017-03-10	134.242
2017-03-03	53.33	2017-03-09	1844.34	2017-03-13	1193.12	2017-02-01	0.60534	2017-03-06	469.207	2017-03-10	169.933	2017-02-27	1.79989	2017-03-09	133.928
2017-03-02	52.63	2017-03-08	1858.74	2017-03-12	1207.88	2017-01-31	0.58928	2017-03-03	466.186	2017-03-09	170.126	2017-02-24	1.79774	2017-03-08	133.527
2017-03-01	53.82	2017-03-07	1864.78	2017-03-09	1213.53	2017-01-30	0.60517	2017-03-02	468.908	2017-03-08	170.872	2017-02-23	1.82931	2017-03-07	134.301
2017-02-28	54	2017-03-06	1860.21	2017-03-08	1249.9	2017-01-29	0.6042	2017-03-01	472.267	2017-03-07	170.628	2017-02-22	1.85178	2017-03-06	134.46
2017-02-27	54.04	2017-03-05	1858.03	2017-03-07	1250.18	2017-01-26	0.60505	2017-02-28	472.528	2017-03-06	170.797	2017-02-21	1.84347	2017-03-03	133.251
2017-02-24	53.99	2017-03-02	1870.96	2017-03-06	1253.68	2017-01-25	0.60041	2017-02-27	470.246	2017-03-03	170.192	2017-02-20	1.8524	2017-03-02	133.184
2017-02-23	54.48	2017-03-01	1857.64	2017-03-05	1243.03	2017-01-24	0.59851	2017-02-24	473.833	2017-03-02	171.852	2017-02-17	1.86343	2017-03-01	134.08
2017-02-22	53.61	2017-02-28	1859.16	2017-03-02	1251.57	2017-01-23	0.59366	2017-02-23	473.464	2017-03-01	171.855	2017-02-16	1.8453	2017-02-28	133.14
2017-02-21	54.02	2017-02-27	1858.43	2017-03-01	1244.26	2017-01-22	0.59302	2017-02-22	474.207	2017-02-28	170.778	2017-02-15	1.83749	2017-02-27	133.35
2017-02-20		2017-02-26	1879.73	2017-02-28	1239.51	2017-01-19	0.60323	2017-02-21	472.682	2017-02-27	170.701	2017-02-14	1.81866	2017-02-23	134.177
2017-02-17	53.41	2017-02-23	1878.83	2017-02-27	1260.33	2017-01-18	0.5885	2017-02-20	471.603	2017-02-24	170.138	2017-02-13	1.80741	2017-02-22	133.257
2017-02-16	53.41	2017-02-22	1883.28	2017-02-26	1267.97	2017-01-16	0.60258	2017-02-17	466.258	2017-02-23	170.459	2017-02-10	1.82427	2017-02-21	133.107
2017-02-15	53.11	2017-02-21	1881.93	2017-02-23	1267.06	2017-01-11	0.59179	2017-02-16	470.913	2017-02-22	170.673	2017-02-09	1.83383	2017-02-20	132.624
2017-02-14	53.21	2017-02-20	1885.69	2017-02-22	1262.67	2017-01-10	0.60158	2017-02-15	468.57	2017-02-21	170.18	2017-02-08	1.81765	2017-02-17	131.495
2017-02-13	52.96	2017-02-19	1903.9	2017-02-21	1254.54	2017-01-09	0.5905	2017-02-14	468.355	2017-02-20	168.158	2017-02-07	1.80504	2017-02-16	130.714
2017-02-10	53.84	2017-02-16	1902.43	2017-02-20	1247.06	2017-01-08	0.57749	2017-02-13	467.414	2017-02-17	171.039	2017-02-06	1.80851	2017-02-15	130.445
2017-02-09	52.99	2017-02-15	1886.17	2017-02-19	1258.08	2017-01-05	0.5555	2017-02-10	464.515	2017-02-16	170.935	2017-02-03	1.79595	2017-02-14	131.436
2017-02-08	52.37	2017-02-14	1875.17	2017-02-16	1264.22	2017-01-04	0.55913	2017-02-09	462.759	2017-02-15	167.117	2017-02-02	1.80432	2017-02-13	131.414
2017-02-07	52.19	2017-02-13	1882.3	2017-02-15	1251.55	2017-01-03	0.51609	2017-02-08	460.752	2017-02-14	170.075	2017-02-01	1.81638	2017-02-10	131.512
2017-02-06	53.01	2017-02-12	1872.12	2017-02-14	1244.95	2017-01-02	0.5534	2017-02-07	458.071	2017-02-13	168.952	2017-01-31	1.82893	2017-02-09	131.535
2017-02-03	53.81	2017-02-09	1858.17	2017-02-13	1242.61	2016-12-25	0.55176	2017-02-06	460.739	2017-02-10	169.329	2017-01-26	1.82529	2017-02-08	130.852
2017-02-02	53.55	2017-02-08	1857.68	2017-02-12	1244.38	2016-12-22	0.54835	2017-02-03	459.667	2017-02-09	168.087	2017-01-25	1.81319	2017-02-07	130.108
2017-02-01	53.9	2017-02-07	1876.87	2017-02-09	1244.11	2016-12-21	0.54873	2017-01-26	459.241	2017-02-08	167.757	2017-01-24	1.80088	2017-02-06	130.937
2017-01-31	52.75	2017-02-06	1883.09	2017-02-08	1245.36	2016-12-20	0.54705	2017-01-25	458.697	2017-02-07	168.75	2017-01-23	1.79277	2017-02-03	130.221
2017-01-30	52.63	2017-02-05	1878.78	2017-02-07	1237.44	2016-12-19	0.54957	2017-01-24	458.252	2017-02-06	168.507	2017-01-20	1.78234	2017-02-02	129.947
2017-01-27	53.18	2017-02-02	1892.72	2017-02-06	1231.03	2016-12-18	0.54861	2017-01-23	458.104	2017-02-03	170.5	2017-01-19	1.77296	2017-02-01	129.341
2017-01-26	53.24	2017-02-01	1893.28	2017-02-05	1222.44	2016-12-15	0.5454	2017-01-20	454.209	2017-02-02	168.959	2017-01-18	1.77001	2017-01-31	126.803
2017-01-25	52.14	2017-01-31	1893.53	2017-02-02	1210.54	2016-12-14	0.54202	2017-01-19	450.554	2017-02-01	169.276	2017-01-17	1.77049	2017-01-30	127.344
2017-01-24	52.38	2017-01-30	1901.72	2017-02-01	1232.37	2016-12-13	0.5336	2017-01-18	454.687	2017-01-31	167.656	2017-01-16	1.7577	2017-01-27	126.845
2017-01-23	52.77	2017-01-29	1915.43	2017-01-31	1238.52	2016-12-12	0.54259	2017-01-17	454.035	2017-01-30	165.445	2017-01-13	1.75617	2017-01-25	126.362
2017-01-20	52.33	2017-01-26	1902.38	2017-01-30	1249.93	2016-12-08	0.54377	2017-01-16	450.17	2017-01-27	167.089	2017-01-12	1.7649	2017-01-24	124.379
2017-01-19	51.39	2017-01-25	1900.68	2017-01-29	1248.72	2016-12-07	0.54339	2017-01-13	451.276	2017-01-26	166.576	2017-01-11	1.78179	2017-01-23	123.205
2017-01-18	51.12	2017-01-24	1891.07	2017-01-26	1259	2016-12-06	0.5475	2017-01-12	453.056	2017-01-25	165.256	2017-01-10	1.74209	2017-01-20	122.613
2017-01-17	52.45	2017-01-23	1869.98	2017-01-25	1254.19	2016-12-05	0.54416	2017-01-11	453.354	2017-01-24	166.602	2017-01-09	1.76454	2017-01-19	123.797
2017-01-16		2017-01-22	1839.42	2017-01-24	1274	2016-12-04	0.54268	2017-01-10	456.559	2017-01-23	166.58	2017-01-06	1.77985	2017-01-18	123.479
2017-01-13	52.36	2017-01-19	1833.27	2017-01-23	1268.09	2016-12-01	0.54122	2017-01-09	457.247	2017-01-20	167.341	2017-01-05	1.74058	2017-01-17	123.581
2017-01-12	53.01	2017-01-18	1827.29	2017-01-22	1279.28	2016-11-30	0.54055	2017-01-06	455.189	2017-01-19	168.052	2017-01-04	1.70174	2017-01-16	123.485
2017-01-11	52.19	2017-01-17	1832.7	2017-01-19	1280.92	2016-11-29	0.53848	2017-01-05	460.571	2017-01-18	167.789	2017-01-03	1.70252	2017-01-13	123.254
2017-01-10	50.82	2017-01-16	1819.3	2017-01-18	1278.49	2016-11-28	0.54319	2017-01-04	457.24	2017-01-17	167.834	2017-01-02	1.7069	2017-01-12	123.581
2017-01-09	51.95	2017-01-15	1847.85	2017-01-17	1269.57	2016-11-27	0.54406	2017-01-03	451.114	2017-01-16	166.622	2016-12-29	1.72303	2017-01-11	122.828
2017-01-06	53.98	2017-01-12	1845.46	2017-01-16	1266.94	2016-11-24	0.54287	2016-12-30	447.229	2017-01-13	166.447	2016-12-28	1.70621	2017-01-10	121.355
2017-01-05	53.77	2017-01-11	1838.18	2017-01-15	1272.77	2016-11-23	0.53504	2016-12-29	445.424	2017-01-12	169.142	2016-12-27	1.6904	2017-01-09	120.842
2017-01-04	53.26	2017-01-10	1868.56	2017-01-12	1274.51	2016-11-22	0.54111	2016-12-28	444.478	2017-01-11	166.929	2016-12-26	1.68618	2017-01-06	120.952
2017-01-03	52.36	2017-01-09	1888.1	2017-01-11	1269.5	2016-11-20	0.53776	2016-12-27	447.715	2017-01-10	163.875	2016-12-23	1.6792	2017-01-05	122.123
2016-12-30	53.75	2017-01-08	1903.19	2017-01-10	1271.01	2016-11-17	0.53335	2016-12-26	449.362	2017-01-06	164.336	2016-12-22	1.66935	2017-01-04	120.653
2016-12-29	53.8	2017-01-05	1919.15	2017-01-09	1269.72	2016-11-16	0.5285	2016-12-23	447.743	2017-01-05	165.051	2016-12-21	1.68963	2017-01-03	119.783
2016-12-28	54.01	2017-01-04	1919.04	2017-01-08	1261.68	2016-11-15	0.53183	2016-12-22	451.93	2017-01-04	165.189	2016-12-20	1.6962	2017-01-02	120.093
2016-12-27	52.82	2017-01-03	1933.07	2017-01-05	1252.88	2016-11-14	0.53471	2016-12-21	452.333	2016-12-30	165.599	2016-12-19	1.6941	2016-12-30	120.421
2016-12-23	52.01	2017-01-02	1932.21	2017-01-04	1248.99	2016-11-13	0.53417	2016-12-20	446.804	2016-12-29	165.229	2016-12-16	1.68669	2016-12-29	119.254
2016-12-22	51.98	2017-01-01	1929.35	2017-01-03	1249.74	2016-11-10	0.53269	2016-12-19	447.968	2016-12-28	165.358	2016-12-15	1.70655	2016-12-28	117.787
2016-12-21	51.44	2016-12-29	1921.65	2017-01-02	1234.38	2016-11-09	0.53018	2016-12-16	447.938	2016-12-27	165.502	2016-12-14	1.71051	2016-12-27	118.128
2016-12-20	52.22	2016-12-28	1928.68	2016-12-29	1237.78	2016-11-08	0.53056	2016-12-15	449.881	2016-12-26	166.138	2016-12-13	1.71603	2016-12-26	116.687
2016-12-19	52.13	2016-12-27	1933.8	2016-12-28	1217.38	2016-11-07	0.5211	2016-12-14	456.446	2016-12-22	164.906	2016-12-12	1.71822	2016-12-23	117.714
2016-12-16	51.93	2016-12-26	1910.11	2016-12-27	1216.84	2016-11-06	0.53025	2016-12-13	457.597	2016-12-21	163.462	2016-12-09	1.71826	2016-12-22	117.525
2016-12-15	50.9	2016-12-25	1917.08	2016-12-26	1213.22	2016-11-03	0.52641	2016-12-12	457.231	2016-12-20	167.19	2016-12-08	1.74494	2016-12-21	118.859
2016-12-14	51.01	2016-12-22	1888.56	2016-12-25	1208.79	2016-11-02	0.52599	2016-12-09	467.626	2016-12-19	166.989	2016-12-07	1.74677	2016-12-20	118.955
2016-12-13	52.99	2016-12-21	1881.24	2016-12-22	1208.09	2016-11-01	0.52246	2016-12-08	465.085	2016-12-16	166.594	2016-12-06	1.7434	2016-12-19	119.438
2016-12-12	52.74	2016-12-20	1874.36	2016-12-21	1216.36	2016-10-31	0.51226	2016-12-07	468.159	2016-12-15	164.742	2016-12-05	1.72402	2016-12-16	119.974
2016-12-09	51.51	2016-12-19	1886.51	2016-12-20	1219.55	2016-10-30	0.5077	2016-12-06	465.383	2016-12-14	164.335	2016-12-02	1.74416	2016-12-15	120.058
2016-12-08	50.84	2016-12-18	1902.86	2016-12-19	1219.58	2016-10-27	0.50894	2016-12-05	467.118	2016-12-13	162.565	2016-12-01	1.71375	2016-12-14	121.27
2016-12-07	49.85	2016-12-15	1890.41	2016-12-18	1224.25	2016-10-26	0.52189	2016-12-02	471.729	2016-12-12	161.185	2016-11-30	1.69936	2016-12-13	121.868
2016-12-06	50.95	2016-12-14	1883.98	2016-12-15	1215.15	2016-10-25	0.52334	2016-12-01	475.751	2016-12-09	161.127	2016-11-29	1.68093	2016-12-12	121.003
2016-12-05	51.72	2016-12-13	1895.08	2016-12-14	1224.51	2016-10-24	0.51157	2016-11-30	471.272	2016-12-08	162.087	2016-11-28	1.68819	2016-12-09	122.35
2016-12-02	51.7	2016-12-12	1909.51	2016-12-13	1236.02	2016-10-23	0.50903	2016-11-29	476.788	2016-12-07	161.687	2016-11-25	1.6947	2016-12-08	122.315
2016-12-01	51.08	2016-12-11	1918.1	2016-12-12	1238.51	2016-10-20	0.49585	2016-11-28	474.474	2016-12-06	160.418	2016-11-24	1.6841	2016-12-07	119.972
2016-11-30	49.41	2016-12-08	1897.48	2016-12-08	1229.83	2016-10-19	0.4987	2016-11-25	471.89	2016-12-05	162.484	2016-11-23	1.69168	2016-12-06	120.227
2016-11-29	45.29	2016-12-07	1899.41	2016-12-07	1207.12	2016-10-18	0.49895	2016-11-24	468.33	2016-12-02	163.39	2016-11-22	1.68639	2016-12-05	119.536
2016-11-28	45.66	2016-12-06	1907.75	2016-12-06	1185.91	2016-10-17	0.49378	2016-11-23	468.887	2016-12-01	162.393	2016-11-21	1.67911	2016-12-02	118.881
2016-11-25	46.72	2016-12-05	1894.74	2016-12-05	1170.99	2016-10-16	0.48174	2016-11-22	471.808	2016-11-30	161.699	2016-11-18	1.67104	2016-12-01	120.053
2016-11-24		2016-12-04	1901.02	2016-12-04	1160.32	2016-10-13	0.47957	2016-11-21	466.913	2016-11-29	163.571	2016-11-17	1.68067	2016-11-30	119.961
2016-11-23	46.72	2016-12-01	1891.14	2016-11-30	1173.09	2016-10-11	0.4764	2016-11-18	463.505	2016-11-28	162.97	2016-11-16	1.69015	2016-11-29	118.62
2016-11-22	48.07	2016-11-30	1866.27	2016-11-29	1160.15	2016-10-10	0.47665	2016-11-17	466.406	2016-11-25	162.205	2016-11-15	1.66767	2016-11-28	118.48
2016-11-21	47.48	2016-11-29	1838.71	2016-11-28	1158.99	2016-10-09	0.4764	2016-11-16	466.163	2016-11-24	162.58	2016-11-14	1.67536	2016-11-25	118.271
2016-11-18	45.69	2016-11-28	1840.63	2016-11-27	1170.25	2016-10-06	0.48003	2016-11-15	467.647	2016-11-22	163.573	2016-11-11	1.68586	2016-11-24	115.824
2016-11-17	45.37	2016-11-27	1824.57	2016-11-24	1163.37	2016-10-05	0.48395	2016-11-14	468.832	2016-11-21	162.331	2016-11-10	1.68971	2016-11-23	116.661
2016-11-16	45.56	2016-11-24	1811.79	2016-11-23	1159.71	2016-10-04	0.48165	2016-11-11	469.578	2016-11-18	163.499	2016-11-09	1.68	2016-11-22	117.02
2016-11-15	45.86	2016-11-23	1811.82	2016-11-22	1148.58	2016-10-03	0.47661	2016-11-10	465.298	2016-11-17	163.082	2016-11-08	1.68656	2016-11-21	116.186
2016-11-14	43.29	2016-11-22	1760	2016-11-21	1151.55	2016-09-29	0.47541	2016-11-09	460.122	2016-11-16	162.629	2016-11-07	1.70413	2016-11-18	118.492
2016-11-11	43.39	2016-11-21	1732.09	2016-11-20	1149.2	2016-09-28	0.47483	2016-11-08	464.092	2016-11-15	154.248	2016-11-04	1.71881	2016-11-17	118.943
2016-11-10	44.62	2016-11-20	1751.85	2016-11-17	1168.55	2016-09-27	0.47616	2016-11-07	461.728	2016-11-14	163.412	2016-11-03	1.69895	2016-11-16	119.157
2016-11-09	45.2	2016-11-17	1767.32	2016-11-16	1168.1	2016-09-26	0.47505	2016-11-04	462.428	2016-11-11	164.501	2016-11-02	1.77496	2016-11-15	119.516
2016-11-08	44.96	2016-11-16	1772.36	2016-11-15	1138.26	2016-09-25	0.47853	2016-11-03	463.182	2016-11-10	163.827	2016-11-01	1.74857	2016-11-11	122.62
2016-11-07	44.88	2016-11-15	1731.11	2016-11-14	1139.46	2016-09-22	0.48189	2016-11-02	459.821	2016-11-09	165.825	2016-10-31	1.73718	2016-11-10	127.145
2016-11-04	44.07	2016-11-14	1767.98	2016-11-13	1153.19	2016-09-21	0.47876	2016-11-01	461.892	2016-11-08	167.393	2016-10-28	1.73373	2016-11-09	126.831
2016-11-03	44.66	2016-11-13	1776.69	2016-11-10	1165.93	2016-09-20	0.48151	2016-10-31	458.023	2016-11-07	165.968	2016-10-27	1.72711	2016-11-08	128.754
2016-11-02	45.32	2016-11-10	1740.53	2016-11-09	1177.07	2016-09-19	0.48321	2016-10-28	457.931	2016-11-04	165.604	2016-10-26	1.75041	2016-11-07	127.316
2016-11-01	46.66	2016-11-09	1700.96	2016-11-08	1183.75	2016-09-18	0.47851	2016-10-27	458.69	2016-11-02	164.67	2016-10-25	1.75296	2016-11-04	126.239
2016-10-31	46.83	2016-11-08	1687.19	2016-11-07	1167.49	2016-09-08	0.47535	2016-10-26	460.319	2016-11-01	166.302	2016-10-24	1.76061	2016-11-03	127.244
2016-10-28	48.72	2016-11-07	1652.49	2016-11-06	1168.52	2016-09-07	0.47477	2016-10-25	462.777	2016-10-31	166.573	2016-10-21	1.76355	2016-11-02	127.556
2016-10-27	49.71	2016-11-06	1627.87	2016-11-03	1165.7	2016-09-06	0.47057	2016-10-24	462.041	2016-10-28	165.35	2016-10-20	1.7726	2016-11-01	129.27
2016-10-26	48.75	2016-11-03	1615.82	2016-11-02	1161.04	2016-09-05	0.47064	2016-10-21	457.051	2016-10-27	165.348	2016-10-19	1.79954	2016-10-30	129.13
2016-10-25	49.45	2016-11-02	1596.93	2016-11-01	1172.72	2016-09-04	0.4649	2016-10-20	457.689	2016-10-26	165.806	2016-10-18	1.80219	2016-10-28	129.314
2016-10-24	50.18	2016-11-01	1598.99	2016-10-31	1170.79	2016-09-01	0.47294	2016-10-19	458.36	2016-10-25	164.606	2016-10-17	1.78634	2016-10-27	128.847
2016-10-21	50.61	2016-10-31	1603.09	2016-10-30	1167.02	2016-08-31	0.47595	2016-10-18	458.221	2016-10-24	163.363	2016-10-14	1.80587	2016-10-26	128.843
2016-10-20	50.31	2016-10-30	1594	2016-10-27	1168.7	2016-08-30	0.46236	2016-10-17	451.413	2016-10-21	162.626	2016-10-13	1.8224	2016-10-25	130.082
2016-10-19	51.59	2016-10-27	1582.84	2016-10-26	1161.4	2016-08-29	0.47166	2016-10-14	455.355	2016-10-20	162.08	2016-10-12	1.81497	2016-10-24	130.204
2016-10-18	50.3	2016-10-26	1569.16	2016-10-25	1161.02	2016-08-28	0.47645	2016-10-13	455.043	2016-10-19	161.867	2016-10-11	1.78125	2016-10-21	129.862
2016-10-17	49.97	2016-10-25	1568.61	2016-10-24	1167.81	2016-08-25	0.47156	2016-10-12	454.62	2016-10-18	161.334	2016-10-10	1.7828	2016-10-20	130.158
2016-10-14	50.35	2016-10-24	1545.74	2016-10-23	1170.5	2016-08-24	0.47211	2016-10-11	455.874	2016-10-17	164.554	2016-10-07	1.7789	2016-10-19	129.943
2016-10-13	50.47	2016-10-23	1530.32	2016-10-20	1169.2	2016-08-23	0.47366	2016-10-10	454.513	2016-10-14	163.611	2016-10-06	1.80532	2016-10-18	130.052
2016-10-12	50.14	2016-10-20	1506.87	2016-10-19	1173.16	2016-08-22	0.46767	2016-09-30	450.73	2016-10-13	162.57	2016-10-05	1.80605	2016-10-17	127.543
2016-10-11	50.72	2016-10-19	1472.45	2016-10-18	1162.36	2016-08-21	0.47886	2016-09-29	450.054	2016-10-12	162.489	2016-10-04	1.85567	2016-10-14	128.687
2016-10-10	49.76	2016-10-18	1456.02	2016-10-17	1149.04	2016-08-18	0.47313	2016-09-28	447.633	2016-10-11	162.561	2016-09-30	1.83793	2016-10-13	128.268
2016-10-07	49.76	2016-10-17	1483.64	2016-10-16	1174.96	2016-08-17	0.47738	2016-09-27	449.71	2016-10-07	163.485	2016-09-29	1.85179	2016-10-10	131.01
2016-10-06	50.44	2016-10-16	1501.69	2016-10-13	1183.56	2016-08-16	0.47929	2016-09-26	447.378	2016-10-06	162.179	2016-09-28	1.84056	2016-10-07	130.486
2016-10-05	49.75	2016-10-13	1517.98	2016-10-12	1188.01	2016-08-15	0.47556	2016-09-23	454.973	2016-10-05	165.039	2016-09-27	1.84205	2016-10-06	130.586
2016-10-04	48.67	2016-10-12	1517.6	2016-10-11	1190.82	2016-08-14	0.46894	2016-09-22	456.769	2016-10-04	163.705	2016-09-26	1.85886	2016-10-05	131.188
2016-10-03	48.8	2016-10-11	1507.76	2016-10-10	1194.48	2016-08-11	0.47959	2016-09-21	453.926	2016-10-03	166.224	2016-09-23	1.8737	2016-10-04	131.649
2016-09-30	47.72	2016-10-10	1486.1	2016-10-09	1187.6	2016-08-10	0.47902	2016-09-20	453.264	2016-09-30	164.885	2016-09-22	1.87086	2016-10-03	131.359
2016-09-29	47.72	2016-10-09	1468.12	2016-10-06	1195.1	2016-08-09	0.47812	2016-09-19	453.919	2016-09-29	165.898	2016-09-21	1.87996	2016-09-30	129.238
2016-09-28	47.07	2016-10-06	1501.35	2016-10-05	1196.18	2016-08-08	0.47612	2016-09-14	450.236	2016-09-28	166.875	2016-09-20	1.84669	2016-09-29	128.633
2016-09-27	44.65	2016-10-05	1489.01	2016-10-04	1200.39	2016-08-07	0.48422	2016-09-13	452.235	2016-09-27	162.213	2016-09-19	1.86101	2016-09-28	131.541
2016-09-26	45.6	2016-10-04	1473.21	2016-10-03	1196.94	2016-08-04	0.48414	2016-09-12	452.04	2016-09-26	161.447	2016-09-13	1.85836	2016-09-27	131.068
2016-09-23	44.36	2016-10-03	1443.78	2016-09-29	1218.71	2016-08-03	0.47195	2016-09-09	459.881	2016-09-23	160.44	2016-09-12	1.83058	2016-09-26	130.997
2016-09-22	46.1	2016-10-02	1450.92	2016-09-28	1211.22	2016-07-31	0.48325	2016-09-08	464.293	2016-09-21	162.106	2016-09-09	1.81257	2016-09-23	132.449
2016-09-21	45.33	2016-09-29	1497.36	2016-09-27	1217.48	2016-07-28	0.48521	2016-09-07	464.135	2016-09-20	163.689	2016-09-08	1.80215	2016-09-22	133.132
2016-09-20	43.85	2016-09-28	1474.63	2016-09-26	1223.04	2016-07-27	0.47803	2016-09-06	462.377	2016-09-16	163.604	2016-09-07	1.77192	2016-09-21	131.069
2016-09-19	43.34	2016-09-27	1527.61	2016-09-25	1224.4	2016-07-26	0.47356	2016-09-05	460.156	2016-09-15	165.101	2016-09-06	1.79125	2016-09-20	130.991
2016-09-16	43.04	2016-09-26	1587.87	2016-09-22	1229.29	2016-07-25	0.46504	2016-09-02	459.239	2016-09-14	165.516	2016-09-05	1.83932	2016-09-19	131.52
2016-09-15	43.85	2016-09-25	1576.38	2016-09-21	1217.1	2016-07-24	0.46616	2016-09-01	459.252	2016-09-13	167.067	2016-09-02	1.88082	2016-09-16	130.835
2016-09-14	43.62	2016-09-21	1586.04	2016-09-20	1215.32	2016-07-19	0.44663	2016-08-31	461.762	2016-09-12	167.224	2016-09-01	1.8903	2016-09-15	130.743
2016-09-13	44.91	2016-09-20	1579.62	2016-09-19	1220.38	2016-07-18	0.46292	2016-08-30	460.322	2016-09-09	164.918	2016-08-31	1.88819	2016-09-14	130.569
2016-09-12	46.28	2016-09-19	1582.54	2016-09-18	1221.39	2016-07-17	0.4636	2016-08-29	459.867	2016-09-08	162.825	2016-08-30	1.86274	2016-09-12	130.506
2016-09-09	45.88	2016-09-18	1615.29	2016-09-15	1224.92	2016-07-13	0.45312	2016-08-26	460.468	2016-09-07	163.877	2016-08-29	1.82803	2016-09-09	132.583
2016-09-08	47.63	2016-09-08	1646.59	2016-09-08	1229.62	2016-07-12	0.45071	2016-08-25	460.98	2016-09-06	163.511	2016-08-26	1.82001	2016-09-08	134.326
2016-09-07	45.47	2016-09-07	1636.91	2016-09-07	1227.12	2016-07-11	0.45362	2016-08-24	463.714	2016-09-05	162.335	2016-08-25	1.82212	2016-09-07	134.279
2016-09-06	44.85	2016-09-06	1650.54	2016-09-06	1229.35	2016-07-04	0.45499	2016-08-23	464.911	2016-09-02	163.836	2016-08-24	1.8204	2016-09-06	134.917
2016-09-05		2016-09-05	1654.24	2016-09-05	1228.43	2016-07-03	0.45677	2016-08-22	463.609	2016-09-01	161.539	2016-08-23	1.81044	2016-09-02	132.313
2016-09-02	44.39	2016-09-04	1626.32	2016-09-04	1217.59	2016-06-30	0.45177	2016-08-19	467.222	2016-08-31	164.67	2016-08-22	1.82116	2016-09-01	131.293
2016-09-01	43.17	2016-09-01	1605.69	2016-09-01	1219.89	2016-06-29	0.44192	2016-08-18	468.249	2016-08-30	165.213	2016-08-19	1.83013	2016-08-31	131.232
2016-08-31	44.68	2016-08-31	1621.12	2016-08-31	1217.26	2016-06-28	0.43895	2016-08-17	468.857	2016-08-29	164.611	2016-08-18	1.82295	2016-08-30	130.222
2016-08-30	46.32	2016-08-30	1634.43	2016-08-30	1223.64	2016-06-27	0.4319	2016-08-16	469.376	2016-08-26	165.436	2016-08-17	1.83352	2016-08-29	128.156
2016-08-29	46.97	2016-08-29	1618.85	2016-08-29	1223.83	2016-06-26	0.43077	2016-08-15	470.903	2016-08-25	165.128	2016-08-16	1.81784	2016-08-26	127.932
2016-08-26	47.64	2016-08-28	1618.83	2016-08-28	1225.09	2016-06-23	0.42981	2016-08-12	459.521	2016-08-24	164.811	2016-08-12	1.84188	2016-08-25	128.2
2016-08-25	46.97	2016-08-25	1593.75	2016-08-25	1230.56	2016-06-22	0.43096	2016-08-11	452.675	2016-08-23	166.922	2016-08-11	1.85293	2016-08-24	128.857
2016-08-24	46.29	2016-08-24	1607.35	2016-08-24	1228.74	2016-06-21	0.42994	2016-08-10	454.802	2016-08-22	165.419	2016-08-10	1.83217	2016-08-23	128.716
2016-08-23	47.54	2016-08-23	1625.53	2016-08-23	1234.79	2016-06-20	0.42651	2016-08-09	454.62	2016-08-19	166.646	2016-08-09	1.86868	2016-08-22	128.42
2016-08-22	46.8	2016-08-22	1629.14	2016-08-22	1228.03	2016-06-19	0.42341	2016-08-08	451.106	2016-08-18	167.259	2016-08-08	1.8584	2016-08-19	129.116
2016-08-19	48.48	2016-08-21	1656.48	2016-08-21	1230.41	2016-06-16	0.42245	2016-08-05	447.301	2016-08-17	165.138	2016-08-05	1.86353	2016-08-18	129.722
2016-08-18	48.2	2016-08-18	1660.5	2016-08-18	1230.18	2016-06-15	0.42333	2016-08-04	449.188	2016-08-16	164.443	2016-08-04	1.86453	2016-08-17	128.972
2016-08-17	46.81	2016-08-17	1658.61	2016-08-17	1232.06	2016-06-14	0.42309	2016-08-03	449.247	2016-08-15	162.334	2016-08-03	1.85517	2016-08-16	129.297
2016-08-16	46.57	2016-08-16	1687.48	2016-08-16	1236.82	2016-06-13	0.42747	2016-08-02	448.448	2016-08-12	159.718	2016-08-02	1.83122	2016-08-12	129.627
2016-08-15	45.72	2016-08-15	1695.26	2016-08-15	1241.46	2016-06-12	0.4289	2016-08-01	444.626	2016-08-10	160.733	2016-08-01	1.80996	2016-08-11	128.681
2016-08-12	44.47	2016-08-14	1699.67	2016-08-14	1232.56	2016-06-09	0.42865	2016-07-29	448.777	2016-08-09	158.704	2016-07-29	1.79712	2016-08-10	128.457
2016-08-11	43.51	2016-08-11	1686.61	2016-08-11	1232.54	2016-06-08	0.42654	2016-07-28	449.895	2016-08-08	162.694	2016-07-28	1.78751	2016-08-09	129.981
2016-08-10	41.75	2016-08-10	1694.47	2016-08-10	1235.8	2016-06-07	0.42873	2016-07-27	448.468	2016-08-05	162.713	2016-07-27	1.81844	2016-08-08	130.404
2016-08-09	42.78	2016-08-09	1701.58	2016-08-09	1234.36	2016-06-06	0.43086	2016-07-26	457.125	2016-08-04	161.888	2016-07-26	1.83211	2016-08-05	129.89
2016-08-08	43.06	2016-08-08	1685.15	2016-08-08	1238.44	2016-06-05	0.43196	2016-07-25	451.579	2016-08-03	157.132	2016-07-25	1.81081	2016-08-04	128.035
2016-08-05	41.83	2016-08-07	1677.02	2016-08-07	1237.69	2016-06-02	0.43405	2016-07-22	451.277	2016-08-02	157.676	2016-07-22	1.79542	2016-08-03	127.908
2016-08-04	41.92	2016-08-04	1665.5	2016-08-04	1232.39	2016-06-01	0.43455	2016-07-21	455.03	2016-08-01	156.342	2016-07-21	1.78125	2016-08-02	129.347
2016-08-03	40.8	2016-08-03	1662.99	2016-08-03	1227.78	2016-05-31	0.42728	2016-07-20	453.57	2016-07-29	157.003	2016-07-20	1.78084	2016-08-01	129.449
2016-08-02	39.5	2016-08-02	1671.32	2016-08-02	1227.16	2016-05-30	0.42537	2016-07-19	453.345	2016-07-28	156.58	2016-07-19	1.76107	2016-07-29	129.32
2016-08-01	40.05	2016-08-01	1691.97	2016-08-01	1246.98	2016-05-29	0.42832	2016-07-18	454.345	2016-07-27	158.842	2016-07-18	1.76628	2016-07-28	129.374
2016-07-29	41.54	2016-07-31	1680.44	2016-07-31	1245.7	2016-05-26	0.4352	2016-07-15	456.526	2016-07-26	156.359	2016-07-15	1.76844	2016-07-27	128.343
2016-07-28	41.13	2016-07-28	1689.22	2016-07-28	1250.63	2016-05-25	0.4357	2016-07-14	456.915	2016-07-25	157.618	2016-07-14	1.76197	2016-07-26	127.502
2016-07-27	41.9	2016-07-27	1714.86	2016-07-27	1251.52	2016-05-24	0.43375	2016-07-13	457.79	2016-07-22	156.511	2016-07-13	1.76664	2016-07-25	128.068
2016-07-26	42.16	2016-07-26	1725.32	2016-07-26	1250.13	2016-05-23	0.43435	2016-07-12	455.88	2016-07-21	155.582	2016-07-12	1.77874	2016-07-22	127.114
2016-07-25	42.4	2016-07-25	1737.48	2016-07-25	1256.24	2016-05-22	0.4364	2016-07-11	447.27	2016-07-20	155.637	2016-07-11	1.77304	2016-07-21	126.699
2016-07-22	43.41	2016-07-24	1739.38	2016-07-24	1243.57	2016-05-19	0.43923	2016-07-08	446.871	2016-07-19	153.409	2016-07-08	1.77554	2016-07-20	127.509
2016-07-21	43.96	2016-07-21	1760.17	2016-07-21	1249.62	2016-05-18	0.44431	2016-07-07	451.637	2016-07-15	152.869	2016-07-07	1.7476	2016-07-19	126.954
2016-07-20	44.96	2016-07-20	1767.93	2016-07-20	1255.75	2016-05-17	0.43886	2016-07-06	450.881	2016-07-14	150.273	2016-07-06	1.74036	2016-07-18	126.72
2016-07-19	44.64	2016-07-19	1772.31	2016-07-19	1247.87	2016-05-16	0.43956	2016-07-05	450.005	2016-07-13	151.746	2016-07-05	1.72748	2016-07-15	127.263
2016-07-18	45.23	2016-07-18	1781.76	2016-07-18	1248.58	2016-05-15	0.44262	2016-07-04	448.43	2016-07-12	151.622	2016-07-04	1.70969	2016-07-14	128.163
2016-07-15	45.93	2016-07-17	1781.31	2016-07-17	1251.69	2016-05-12	0.43742	2016-07-01	440.503	2016-07-11	154.347	2016-07-01	1.70532	2016-07-13	127.1
2016-07-14	45.64	2016-07-14	1776.25	2016-07-14	1246.05	2016-05-11	0.44087	2016-06-30	440.231	2016-07-08	153.91	2016-06-30	1.68159	2016-07-12	127.203
2016-07-13	44.87	2016-07-13	1784.14	2016-07-13	1245.34	2016-05-10	0.44357	2016-06-29	442.264	2016-07-07	152.985	2016-06-29	1.71984	2016-07-11	126.124
2016-07-12	46.82	2016-07-12	1766.59	2016-07-12	1236.76	2016-05-09	0.44762	2016-06-28	438.064	2016-07-06	150.944	2016-06-28	1.73832	2016-07-08	123.953
2016-07-11	44.73	2016-07-11	1751.58	2016-07-11	1236.09	2016-05-08	0.44867	2016-06-27	435.614	2016-07-05	151.546	2016-06-27	1.72884	2016-07-07	123.555
2016-07-08	45.37	2016-07-10	1747.44	2016-07-10	1243.7	2016-05-04	0.4582	2016-06-24	430.621	2016-07-04	149.232	2016-06-24	1.71014	2016-07-05	123.657
2016-07-07	45.22	2016-06-30	1732.89	2016-07-04	1245.8	2016-04-28	0.46259	2016-06-23	440.317	2016-07-01	150.341	2016-06-23	1.69515	2016-07-04	124.421
2016-07-06	47.37	2016-06-29	1733.17	2016-07-03	1238.65	2016-04-27	0.46575	2016-06-22	441.714	2016-06-30	146.259	2016-06-22	1.6565	2016-07-01	123.899
2016-06-30	48.27	2016-06-28	1727.72	2016-06-30	1224.51	2016-04-26	0.46247	2016-06-21	437.066	2016-06-29	153.569	2016-06-21	1.6304	2016-06-30	122.731
2016-06-29	49.85	2016-06-27	1723.82	2016-06-29	1202.57	2016-04-25	0.46102	2016-06-20	439.256	2016-06-28	153.768	2016-06-20	1.64645	2016-06-29	121.671
2016-06-28	47.93	2016-06-26	1727.49	2016-06-28	1199.98	2016-04-21	0.46405	2016-06-17	438.1	2016-06-27	154.551	2016-06-17	1.73776	2016-06-28	119.891
2016-06-27	45.8	2016-06-23	1746.79	2016-06-27	1207.28	2016-04-20	0.46393	2016-06-16	435.929	2016-06-24	153.159	2016-06-16	1.73443	2016-06-27	119.147
2016-06-24	46.7	2016-06-22	1741.89	2016-06-26	1202.44	2016-04-19	0.46507	2016-06-15	438.639	2016-06-23	149.666	2016-06-15	1.7168	2016-06-24	119.227
2016-06-23	49.34	2016-06-21	1747.33	2016-06-23	1225.12	2016-04-18	0.46783	2016-06-14	431.026	2016-06-22	147.893	2016-06-14	1.71128	2016-06-23	122.877
2016-06-22	49.16	2016-06-20	1748.91	2016-06-22	1224.6	2016-04-17	0.4709	2016-06-13	430.355	2016-06-21	150.27	2016-06-13	1.66576	2016-06-22	121.587
2016-06-21	48.95	2016-06-19	1744.5	2016-06-21	1226.11	2016-04-14	0.47393	2016-06-08	446.002	2016-06-20	149.486	2016-06-10	1.66179	2016-06-21	121.356
2016-06-20	49.4	2016-06-16	1744.61	2016-06-20	1220.03	2016-04-13	0.47588	2016-06-07	447.023	2016-06-17	150.939	2016-06-09	1.68223	2016-06-20	121.946
2016-06-17	48	2016-06-15	1750.97	2016-06-19	1231.8	2016-04-12	0.47723	2016-06-06	446.93	2016-06-16	154.979	2016-06-08	1.67472	2016-06-17	121.776
2016-06-16	46.14	2016-06-14	1766.85	2016-06-16	1176.74	2016-04-11	0.48206	2016-06-03	448.312	2016-06-15	156.393	2016-06-07	1.68971	2016-06-16	120.865
2016-06-15	47.92	2016-06-13	1757.19	2016-06-15	1181.85	2016-04-10	0.48792	2016-06-02	444.665	2016-06-14	157.593	2016-06-03	1.72392	2016-06-15	122.249
2016-06-14	48.49	2016-06-12	1751.72	2016-06-14	1194.23	2016-04-07	0.49089	2016-06-01	443.092	2016-06-13	155.222	2016-06-02	1.74298	2016-06-14	120.395
2016-06-13	48.89	2016-06-09	1761.75	2016-06-13	1188.43	2016-04-06	0.48709	2016-05-31	443.133	2016-06-10	155.04	2016-06-01	1.7576	2016-06-13	120.707
2016-06-10	49.09	2016-06-08	1761.18	2016-06-12	1189.16	2016-04-05	0.49458	2016-05-30	428.696	2016-06-09	155.914	2016-05-31	1.74071	2016-06-10	122.114
2016-06-09	50.52	2016-06-07	1742.11	2016-06-09	1192.79	2016-04-04	0.48792	2016-05-27	429.887	2016-06-08	152.327	2016-05-30	1.70185	2016-06-09	122.958
2016-06-08	51.23	2016-06-06	1727.22	2016-06-08	1200.2	2016-04-03	0.48904	2016-05-26	430.92	2016-06-07	154.621	2016-05-27	1.67159	2016-06-08	124.444
2016-06-07	50.37	2016-06-05	1709.68	2016-06-07	1183.17	2016-03-31	0.48663	2016-05-25	429.515	2016-06-06	155.719	2016-05-26	1.66149	2016-06-07	123.997
2016-06-06	49.71	2016-06-02	1730.25	2016-06-06	1174.33	2016-03-30	0.48732	2016-05-24	430.578	2016-06-03	153.572	2016-05-25	1.66812	2016-06-06	122.707
2016-06-03	48.69	2016-06-01	1721.89	2016-06-05	1169.55	2016-03-29	0.49123	2016-05-23	433.595	2016-06-02	153.141	2016-05-24	1.65229	2016-06-03	122.921
2016-06-02	49.14	2016-05-31	1719.49	2016-06-02	1158.39	2016-03-28	0.49308	2016-05-20	431.062	2016-06-01	152.755	2016-05-23	1.66523	2016-06-02	122.159
2016-06-01	49.07	2016-05-30	1695.89	2016-06-01	1166.6	2016-03-27	0.49402	2016-05-19	428.974	2016-05-31	152.049	2016-05-20	1.65709	2016-06-01	121.242
2016-05-31	49.1	2016-05-29	1714.1	2016-05-31	1157.15	2016-03-24	0.49613	2016-05-18	429.218	2016-05-30	150.002	2016-05-19	1.65764	2016-05-31	121.563
2016-05-27	49.36	2016-05-26	1728.38	2016-05-30	1159.69	2016-03-23	0.50015	2016-05-17	436.041	2016-05-27	152.292	2016-05-18	1.63136	2016-05-30	121.84
2016-05-26	49	2016-05-25	1737.5	2016-05-29	1169.94	2016-03-22	0.49942	2016-05-16	437.175	2016-05-26	151.474	2016-05-17	1.65042	2016-05-27	121.824
2016-05-25	49.1	2016-05-24	1726.39	2016-05-26	1166.21	2016-03-20	0.51784	2016-05-13	432.776	2016-05-25	151.623	2016-05-16	1.64171	2016-05-26	120.563
2016-05-24	48.04	2016-05-23	1712.57	2016-05-25	1167.6	2016-03-17	0.49477	2016-05-12	435.175	2016-05-24	151.688	2016-05-13	1.6364	2016-05-25	117.939
2016-05-23	48.12	2016-05-22	1767.11	2016-05-24	1149.51	2016-03-16	0.4882	2016-05-11	437.14	2016-05-23	152.722	2016-05-12	1.6475	2016-05-24	114.409
2016-05-20	47.67	2016-05-19	1784.64	2016-05-23	1143.09	2016-03-15	0.49081	2016-05-10	434.493	2016-05-20	151.109	2016-05-11	1.6744	2016-05-23	114.553
2016-05-19	48.16	2016-05-18	1796.26	2016-05-22	1140.1	2016-03-14	0.49274	2016-05-09	434.26	2016-05-19	150.751	2016-05-10	1.67181	2016-05-20	114.999
2016-05-18	48.12	2016-05-17	1797.13	2016-05-19	1153.11	2016-03-13	0.48625	2016-05-06	448.033	2016-05-18	152.789	2016-05-09	1.67082	2016-05-19	115.191
2016-05-17	48.29	2016-05-16	1786.4	2016-05-18	1173.74	2016-03-10	0.48452	2016-05-05	460.916	2016-05-17	152.774	2016-05-04	1.68954	2016-05-18	117.451
2016-05-16	47.72	2016-05-15	1784.65	2016-05-17	1177.57	2016-03-09	0.49185	2016-05-04	460.749	2016-05-16	151.585	2016-05-03	1.70175	2016-05-17	118.154
2016-05-13	46.22	2016-05-12	1785.19	2016-05-16	1183.04	2016-03-08	0.48787	2016-05-03	460.988	2016-05-13	149.581	2016-05-02	1.69262	2016-05-16	117.682
2016-05-12	46.64	2016-05-11	1774.26	2016-05-15	1190.9	2016-03-07	0.49382	2016-04-29	453.858	2016-05-12	151.024	2016-04-29	1.67146	2016-05-13	116.598
2016-05-11	46.21	2016-05-10	1771.72	2016-05-12	1194.46	2016-03-06	0.50839	2016-04-28	454.98	2016-05-11	151.704	2016-04-28	1.69542	2016-05-12	118.459
2016-05-10	44.68	2016-05-09	1784.85	2016-05-11	1194	2016-03-03	0.5119	2016-04-27	454.411	2016-05-10	153.831	2016-04-27	1.72826	2016-05-11	117.954
2016-05-09	43.45	2016-05-08	1779.19	2016-05-10	1205.42	2016-03-02	0.51582	2016-04-26	456.853	2016-05-09	155.336	2016-04-26	1.73632	2016-05-10	118.269
2016-05-06	44.58	2016-05-05	1774.9	2016-05-09	1218.75	2016-03-01	0.51873	2016-04-25	453.907	2016-05-06	155.788	2016-04-25	1.73966	2016-05-09	117.917
2016-05-05	44.33	2016-05-04	1756.26	2016-05-08	1211.36	2016-02-29	0.52082	2016-04-22	454.967	2016-05-02	156.786	2016-04-22	1.75354	2016-05-06	116.199
2016-05-04	43.77	2016-05-03	1770.08	2016-05-04	1205.72	2016-02-28	0.52417	2016-04-21	455.567	2016-04-28	157.389	2016-04-21	1.74736	2016-05-05	116.178
2016-05-03	43.65	2016-05-02	1790.92	2016-05-03	1193.06	2016-02-25	0.52555	2016-04-20	459.548	2016-04-27	158.557	2016-04-20	1.75829	2016-05-04	115.593
2016-05-02	44.75	2016-05-01	1800.98	2016-05-02	1216.94	2016-02-24	0.52312	2016-04-19	471.2	2016-04-26	154.144	2016-04-19	1.75224	2016-05-03	116.466
2016-04-29	45.98	2016-04-28	1814.75	2016-05-01	1226.83	2016-02-23	0.52164	2016-04-18	468.483	2016-04-25	154.627	2016-04-18	1.75348	2016-05-02	117.596
2016-04-28	46.03	2016-04-27	1818.6	2016-04-28	1237.04	2016-02-22	0.52841	2016-04-15	475.011	2016-04-22	149.526	2016-04-15	1.77725	2016-04-29	118.171
2016-04-27	45.29	2016-04-26	1801.76	2016-04-27	1249.17	2016-02-21	0.53245	2016-04-14	475.424	2016-04-21	155.038	2016-04-14	1.77363	2016-04-28	118.232
2016-04-26	42.52	2016-04-25	1831.2	2016-04-26	1248.31	2016-02-18	0.53355	2016-04-13	473.261	2016-04-20	154.849	2016-04-12	1.78295	2016-04-27	120.115
2016-04-25	41.67	2016-04-24	1785.72	2016-04-25	1261.42	2016-02-17	0.53441	2016-04-12	467.745	2016-04-19	149.997	2016-04-11	1.7561	2016-04-26	119.789
2016-04-22	42.76	2016-04-21	1756.57	2016-04-24	1258.14	2016-02-16	0.53954	2016-04-11	469.646	2016-04-18	146.458	2016-04-08	1.75856	2016-04-25	117.809
2016-04-21	43.18	2016-04-20	1736.6	2016-04-21	1262.39	2016-02-15	0.55248	2016-04-08	461.568	2016-04-15	145.83	2016-04-07	1.7486	2016-04-22	118.437
2016-04-20	42.72	2016-04-19	1741.65	2016-04-20	1251.24	2016-02-14	0.54748	2016-04-07	465.498	2016-04-14	145.995	2016-04-06	1.72966	2016-04-21	119.027
2016-04-19	40.88	2016-04-18	1713.26	2016-04-19	1253.06	2016-02-11	0.53472	2016-04-06	470.894	2016-04-13	145.63	2016-04-05	1.72544	2016-04-20	119.737
2016-04-18	39.74	2016-04-17	1709.74	2016-04-18	1240.55	2016-02-10	0.5341	2016-04-05	471.247	2016-04-12	143.232	2016-04-04	1.71405	2016-04-18	119.041
2016-04-15	40.4	2016-04-14	1735.69	2016-04-17	1240.29	2016-02-09	0.537	2016-04-01	464.534	2016-04-11	142.701	2016-04-01	1.70203	2016-04-13	118
2016-04-14	41.45	2016-04-13	1717.83	2016-04-14	1234.65	2016-02-08	0.54368	2016-03-31	465.528	2016-04-08	145.02	2016-03-31	1.70204	2016-04-12	116.227
2016-04-13	41.7	2016-04-12	1707.63	2016-04-13	1212.89	2016-02-07	0.5473	2016-03-30	464.252	2016-04-07	144.633	2016-03-30	1.68832	2016-04-11	115.665
2016-04-12	42.12	2016-04-11	1683.04	2016-04-12	1200.15	2016-02-04	0.55383	2016-03-29	448.86	2016-04-06	148.966	2016-03-29	1.71719	2016-04-08	113.085
2016-04-11	40.46	2016-04-10	1692.31	2016-04-11	1195.44	2016-02-03	0.53387	2016-03-28	455.652	2016-04-05	149.982	2016-03-28	1.71863	2016-04-07	113.094
2016-04-08	39.74	2016-04-07	1668.83	2016-04-10	1192.66	2016-02-02	0.5341	2016-03-25	456.94	2016-04-04	151.385	2016-03-25	1.74731	2016-04-06	114.52
2016-04-07	37.3	2016-04-06	1656.91	2016-04-07	1184.78	2016-02-01	0.54735	2016-03-24	454.366	2016-04-01	151.15	2016-03-24	1.75165	2016-04-05	114.373
2016-04-06	37.74	2016-04-05	1653.67	2016-04-06	1170.53	2016-01-31	0.53409	2016-03-23	462.85	2016-03-31	150.294	2016-03-23	1.72396	2016-04-04	117.455
2016-04-05	34.52	2016-04-04	1656.29	2016-04-05	1173.16	2016-01-28	0.52666	2016-03-22	462.337	2016-03-30	149.861	2016-03-22	1.70023	2016-04-01	116.485
2016-04-04	34.3	2016-04-03	1633.46	2016-04-04	1193.97	2016-01-26	0.5204	2016-03-21	465.757	2016-03-29	151.08	2016-03-21	1.69733	2016-03-31	116.987
2016-04-01	35.36	2016-03-31	1659.32	2016-04-03	1187.09	2016-01-25	0.52092	2016-03-18	456.634	2016-03-28	151.704	2016-03-18	1.69854	2016-03-30	116.792
2016-03-31	36.94	2016-03-30	1657.24	2016-03-31	1195.29	2016-01-24	0.53197	2016-03-17	448.623	2016-03-25	149.891	2016-03-17	1.70836	2016-03-29	114.49
2016-03-30	36.91	2016-03-29	1646.85	2016-03-30	1196.54	2016-01-21	0.54285	2016-03-16	440.115	2016-03-24	152.087	2016-03-16	1.72749	2016-03-28	114.348
2016-03-29	36.91	2016-03-28	1671.39	2016-03-29	1175.78	2016-01-19	0.56538	2016-03-15	439.975	2016-03-23	149.318	2016-03-15	1.71274	2016-03-23	115.421
2016-03-28	37.99	2016-03-27	1668.23	2016-03-28	1165.71	2016-01-18	0.5464	2016-03-14	439.923	2016-03-22	151.452	2016-03-14	1.71314	2016-03-22	115.661
2016-03-24	38.14	2016-03-24	1693.48	2016-03-27	1170.23	2016-01-17	0.56398	2016-03-11	433.83	2016-03-18	151.466	2016-03-11	1.72471	2016-03-21	115.743
2016-03-23	38.28	2016-03-23	1722.74	2016-03-24	1179.39	2016-01-12	0.56573	2016-03-10	430.926	2016-03-17	148.939	2016-03-10	1.65642	2016-03-18	114.523
2016-03-22	41.45	2016-03-22	1728.36	2016-03-23	1196.34	2016-01-11	0.57422	2016-03-09	439.514	2016-03-16	149.334	2016-03-09	1.64708	2016-03-17	113.053
2016-03-21	39.91	2016-03-21	1729.49	2016-03-22	1194.88	2016-01-10	0.57986	2016-03-08	446.285	2016-03-15	147.159	2016-03-08	1.65907	2016-03-16	111.365
2016-03-18	39.47	2016-03-20	1728.44	2016-03-21	1185.67	2016-01-07	0.58085	2016-03-07	444.944	2016-03-14	149.117	2016-03-07	1.66326	2016-03-15	110.748
2016-03-17	40.17	2016-03-17	1705.15	2016-03-20	1190.73	2016-01-05	0.58856	2016-03-04	441.572	2016-03-11	148.92	2016-03-04	1.63193	2016-03-14	112.303
2016-03-16	38.43	2016-03-16	1681.5	2016-03-17	1219.37	2016-01-04	0.60026	2016-03-03	437.807	2016-03-10	149.357	2016-03-03	1.61651	2016-03-11	112.182
2016-03-15	36.32	2016-03-15	1661.92	2016-03-16	1182.78	2016-01-03	0.62144	2016-03-02	434.999	2016-03-09	149.416	2016-03-02	1.61028	2016-03-10	111.25
2016-03-14	37.2	2016-03-14	1676.84	2016-03-15	1198.86	2015-12-27	0.61029	2016-03-01	417.144	2016-03-08	147.209	2016-02-29	1.63218	2016-03-09	112.259
2016-03-11	38.51	2016-03-13	1698.12	2016-03-14	1224.77	2015-12-24	0.62347	2016-02-29	410.128	2016-03-07	141.101	2016-02-26	1.63292	2016-03-08	111.234
2016-03-10	37.77	2016-03-10	1694.35	2016-03-13	1214.81	2015-12-22	0.62203	2016-02-26	423.263	2016-03-04	141.918	2016-02-25	1.6178	2016-03-04	111.879
2016-03-09	37.62	2016-03-09	1698.63	2016-03-10	1225.13	2015-12-21	0.61946	2016-02-25	419.542	2016-03-03	142.103	2016-02-24	1.58507	2016-03-03	111.269
2016-03-08	36.67	2016-03-08	1714.9	2016-03-08	1248.33	2015-12-20	0.60637	2016-02-24	448.481	2016-03-02	143.253	2016-02-23	1.54704	2016-03-02	109.415
2016-03-07	37.9	2016-03-07	1703.32	2016-03-07	1243.23	2015-12-17	0.60644	2016-02-23	444.601	2016-03-01	142.883	2016-02-22	1.54287	2016-03-01	106.798
2016-03-04	35.91	2016-03-06	1705.65	2016-03-06	1240.52	2015-12-16	0.60705	2016-02-22	448.822	2016-02-29	143.092	2016-02-19	1.55086	2016-02-29	102.421
2016-03-03	34.56	2016-03-03	1657.64	2016-03-03	1203.51	2015-12-15	0.61887	2016-02-19	438.553	2016-02-26	142.525	2016-02-18	1.54735	2016-02-26	102.082
2016-03-02	34.57	2016-03-02	1645.29	2016-03-02	1192.38	2015-12-14	0.59972	2016-02-18	439.411	2016-02-25	141.981	2016-02-17	1.55544	2016-02-25	101.133
2016-03-01	34.39	2016-03-01	1648.09	2016-03-01	1190.44	2015-12-13	0.60201	2016-02-17	439.324	2016-02-24	142.741	2016-02-16	1.56495	2016-02-24	102.428
2016-02-29	32.74	2016-02-29	1624.62	2016-02-29	1184.7	2015-12-10	0.60253	2016-02-16	435.357	2016-02-23	138.648	2016-02-15	1.55427	2016-02-23	103.704
2016-02-26	31.65	2016-02-28	1624.36	2016-02-28	1164.09	2015-12-09	0.59089	2016-02-15	422.771	2016-02-22	140.952	2016-02-12	1.55004	2016-02-22	105.579
2016-02-25	31.4	2016-02-25	1593.46	2016-02-25	1157.41	2015-12-08	0.59309	2016-02-05	420.501	2016-02-19	139.74	2016-02-11	1.54169	2016-02-19	105.221
2016-02-24	30.35	2016-02-24	1584.44	2016-02-24	1165.93	2015-12-07	0.59745	2016-02-04	423.614	2016-02-18	132.079	2016-02-05	1.5472	2016-02-18	104.931
2016-02-23	31.84	2016-02-23	1606.15	2016-02-23	1174.4	2015-12-06	0.61157	2016-02-03	416.565	2016-02-17	137.656	2016-02-04	1.53846	2016-02-17	104.02
2016-02-22	31.37	2016-02-22	1593.88	2016-02-22	1169.94	2015-12-02	0.60101	2016-02-02	418.084	2016-02-16	140.068	2016-02-03	1.52135	2016-02-16	102.965
2016-02-19	29.59	2016-02-21	1568.08	2016-02-21	1145.91	2015-12-01	0.59793	2016-02-01	408.74	2016-02-15	147.045	2016-02-02	1.55515	2016-02-15	105.112
2016-02-18	30.77	2016-02-18	1568.9	2016-02-18	1146.99	2015-11-30	0.59984	2016-01-29	416.422	2016-02-12	143.868	2016-02-01	1.59058	2016-02-12	102.419
2016-02-17	30.68	2016-02-17	1546.86	2016-02-17	1129.49	2015-11-29	0.59714	2016-01-28	403.786	2016-02-10	145.908	2016-01-29	1.61334	2016-02-11	101.878
2016-02-16	29.05	2016-02-16	1530.5	2016-02-16	1127.2	2015-11-26	0.58077	2016-01-27	415.947	2016-02-09	145.998	2016-01-28	1.56659	2016-02-10	106.319
2016-02-12	29.32	2016-02-15	1517.55	2016-02-15	1118.27	2015-11-25	0.58249	2016-01-26	417.78	2016-02-08	147.725	2016-01-27	1.57181	2016-02-09	107.44
2016-02-11	26.19	2016-02-14	1481.91	2016-02-14	1109.51	2015-11-24	0.59078	2016-01-25	446.678	2016-02-05	147.598	2016-01-26	1.59642	2016-02-08	108.636
2016-02-10	27.54	2016-02-11	1509.24	2016-02-11	1108.58	2015-11-23	0.61248	2016-01-22	443.226	2016-02-04	144.839	2016-01-25	1.57644	2016-02-05	110.427
2016-02-09	27.96	2016-02-10	1555.2	2016-02-10	1117.49	2015-11-22	0.59131	2016-01-21	437.823	2016-02-03	143.483	2016-01-22	1.58183	2016-02-04	109.678
2016-02-08	29.71	2016-02-09	1566.18	2016-02-09	1105.92	2015-11-19	0.57415	2016-01-20	452.2	2016-02-02	144.356	2016-01-21	1.57733	2016-02-03	108.436
2016-02-05	30.86	2016-02-08	1574.76	2016-02-08	1117.08	2015-11-18	0.54694	2016-01-19	457.312	2016-02-01	140.932	2016-01-20	1.56225	2016-02-02	109.756
2016-02-04	31.63	2016-02-07	1572	2016-02-07	1117.14	2015-11-17	0.55801	2016-01-18	443.061	2016-01-29	144.323	2016-01-19	1.58386	2016-02-01	111.291
2016-02-03	32.29	2016-02-04	1592.69	2016-02-04	1127.35	2015-11-16	0.56792	2016-01-15	441.32	2016-01-28	143.086	2016-01-18	1.56831	2016-01-29	111.433
2016-02-02	29.9	2016-02-03	1580.63	2016-02-03	1103.89	2015-11-15	0.57281	2016-01-14	456.375	2016-01-27	136.109	2016-01-15	1.52768	2016-01-28	109.113
2016-02-01	31.62	2016-02-02	1566.49	2016-02-02	1113.16	2015-11-12	0.59649	2016-01-13	448.512	2016-01-26	140.936	2016-01-14	1.51674	2016-01-27	109.258
2016-01-29	33.66	2016-02-01	1596.23	2016-02-01	1117.99	2015-11-11	0.60485	2016-01-12	460.206	2016-01-25	145.154	2016-01-13	1.56544	2016-01-25	109.8
2016-01-28	33.21	2016-01-31	1599.09	2016-01-31	1103.83	2015-11-10	0.61093	2016-01-11	458.877	2016-01-22	144.475	2016-01-12	1.55308	2016-01-22	109.823
2016-01-27	32.32	2016-01-28	1567.91	2016-01-28	1064.64	2015-11-09	0.61544	2016-01-08	483.119	2016-01-21	146.845	2016-01-11	1.53973	2016-01-21	107.244
2016-01-26	29.54	2016-01-27	1519.62	2016-01-27	1042.15	2015-11-08	0.62005	2016-01-07	473.779	2016-01-20	145.986	2016-01-08	1.5691	2016-01-20	107.289
2016-01-25	30.31	2016-01-26	1503.08	2016-01-26	1034.58	2015-11-05	0.62062	2016-01-06	513.336	2016-01-19	150.056	2016-01-07	1.58864	2016-01-19	109.759
2016-01-22	32.07	2016-01-25	1495.76	2016-01-25	1038.62	2015-11-03	0.63634	2016-01-05	504.088	2016-01-18	146.295	2016-01-06	1.56247	2016-01-18	108.641
2016-01-21	29.55	2016-01-24	1495.64	2016-01-24	1045.21	2015-11-02	0.6506	2016-01-04	504.686	2016-01-15	150.237	2016-01-05	1.56794	2016-01-15	109.554
2016-01-20	26.68	2016-01-21	1455.87	2016-01-21	1017.41	2015-11-01	0.65379	2015-12-31	545.539	2016-01-14	150.609	2016-01-04	1.58741	2016-01-14	111.866
2016-01-19	28.47	2016-01-20	1454.41	2016-01-20	1025.77	2015-10-28	0.65235	2015-12-30	550.351	2016-01-13	153.371	2015-12-30	1.5957	2016-01-13	113.229
2016-01-11	31.42	2016-01-19	1532.25	2016-01-19	1058.87	2015-10-27	0.65644	2015-12-29	549.815	2016-01-12	154.416	2015-12-29	1.60071	2016-01-12	112.331
2016-01-08	33.2	2016-01-18	1473.37	2016-01-18	1033.21	2015-10-26	0.66423	2015-12-28	544.672	2016-01-08	154.518	2015-12-28	1.62216	2016-01-11	113.23
2016-01-07	33.29	2016-01-17	1472.31	2016-01-17	1031.15	2015-10-22	0.68604	2015-12-25	561.362	2016-01-07	157.812	2015-12-24	1.60983	2016-01-08	113.595
2016-01-06	33.97	2016-01-14	1557.04	2016-01-14	1076.77	2015-10-21	0.68859	2015-12-24	557.723	2016-01-06	157.634	2015-12-23	1.66469	2016-01-07	113.472
2016-01-05	35.97	2016-01-13	1609.75	2016-01-13	1094.5	2015-10-20	0.66485	2015-12-23	561.489	2016-01-05	156.821	2015-12-22	1.67876	2016-01-06	115.786
2016-01-04	36.81	2016-01-12	1617.9	2016-01-12	1095.88	2015-10-19	0.66151	2015-12-22	563.588	2016-01-04	155.863	2015-12-21	1.67976	2016-01-05	117.134
2015-12-31	37.13	2016-01-11	1645.64	2016-01-11	1112.28	2015-10-18	0.66793	2015-12-21	561.702	2015-12-30	156.19	2015-12-18	1.70196	2016-01-04	117.027
2015-12-30	36.59	2016-01-10	1622.54	2016-01-10	1127.52	2015-10-15	0.67044	2015-12-18	552.181	2015-12-29	156.088	2015-12-17	1.70351	2016-01-01	120.24
2015-12-29	37.88	2016-01-07	1655.64	2016-01-07	1125.77	2015-10-13	0.67646	2015-12-17	552.222	2015-12-28	156.163	2015-12-16	1.70252	2015-12-31	119.975
2015-12-28	36.36	2016-01-06	1736.44	2016-01-06	1162.52	2015-10-12	0.6776	2015-12-16	543.233	2015-12-25	156.373	2015-12-15	1.68724	2015-12-30	118.829
2015-12-24	37.62	2016-01-05	1796.74	2016-01-05	1166.23	2015-10-11	0.68029	2015-12-15	543.525	2015-12-24	157.821	2015-12-14	1.67451	2015-12-29	119.629
2015-12-23	36.76	2016-01-04	1808.58	2016-01-04	1147.72	2015-10-08	0.67933	2015-12-14	545.079	2015-12-22	156.339	2015-12-11	1.6652	2015-12-28	119.889
2015-12-22	36.12	2016-01-03	1853.04	2016-01-03	1162.96	2015-10-07	0.68156	2015-12-11	531.62	2015-12-21	152.479	2015-12-10	1.67418	2015-12-24	118.989
2015-12-21	34.55	2015-12-31	1841.52	2015-12-31	1172.78	2015-10-06	0.68719	2015-12-10	537.001	2015-12-18	156.436	2015-12-09	1.64121	2015-12-23	119.117
2015-12-18	34.72	2015-12-30	1839.79	2015-12-30	1164.21	2015-10-05	0.68069	2015-12-09	540.365	2015-12-17	159.18	2015-12-08	1.62525	2015-12-22	117.59
2015-12-17	34.98	2015-12-29	1847.42	2015-12-29	1169.66	2015-10-04	0.68451	2015-12-08	541.091	2015-12-16	156.826	2015-12-07	1.63792	2015-12-21	118.314
2015-12-16	35.55	2015-12-28	1863.59	2015-12-28	1157.69	2015-10-01	0.69476	2015-12-07	552.144	2015-12-15	158.987	2015-12-04	1.65799	2015-12-18	117.132
2015-12-15	37.32	2015-12-27	1852.12	2015-12-27	1156.14	2015-09-30	0.69539	2015-12-04	551.056	2015-12-14	158.541	2015-12-03	1.64738	2015-12-17	118.13
2015-12-14	36.31	2015-12-24	1850.39	2015-12-23	1154.84	2015-09-29	0.69965	2015-12-03	561.445	2015-12-11	159.823	2015-12-02	1.6502	2015-12-16	116.442
2015-12-11	35.65	2015-12-23	1848.2	2015-12-22	1145.97	2015-09-22	0.70661	2015-12-02	552.641	2015-12-10	158.328	2015-12-01	1.67101	2015-12-15	115.182
2015-12-10	36.76	2015-12-22	1877.69	2015-12-21	1141.1	2015-09-21	0.70983	2015-12-01	540.065	2015-12-09	162.43	2015-11-30	1.69607	2015-12-14	114.102
2015-12-09	37.16	2015-12-21	1846.06	2015-12-20	1131.42	2015-09-20	0.70566	2015-11-30	538.563	2015-12-08	161.416	2015-11-27	1.71374	2015-12-11	113.256
2015-12-08	37.46	2015-12-20	1846.07	2015-12-17	1129.4	2015-09-17	0.69803	2015-11-27	537.199	2015-12-07	162.808	2015-11-26	1.72522	2015-12-10	115.156
2015-12-07	37.64	2015-12-17	1877.45	2015-12-16	1106.76	2015-09-16	0.69697	2015-11-26	568.997	2015-12-04	160.353	2015-11-25	1.7489	2015-12-09	113.852
2015-12-04	40	2015-12-16	1830.8	2015-12-15	1093.09	2015-09-15	0.68918	2015-11-25	570.953	2015-12-03	161.895	2015-11-24	1.71876	2015-12-08	115.241
2015-12-03	41.08	2015-12-15	1804.59	2015-12-14	1096.2	2015-09-14	0.67215	2015-11-24	565.911	2015-12-02	162.705	2015-11-23	1.75541	2015-12-07	116.301
2015-12-02	39.93	2015-12-14	1782.29	2015-12-13	1089.22	2015-09-13	0.68613	2015-11-23	565.233	2015-12-01	161.783	2015-11-20	1.76775	2015-12-04	116.631
2015-12-01	40.58	2015-12-13	1803.12	2015-12-10	1112.53	2015-09-10	0.69497	2015-11-20	568.767	2015-11-30	162.745	2015-11-19	1.75581	2015-12-03	117.669
2015-11-30	40.43	2015-12-10	1852.03	2015-12-09	1111.89	2015-09-09	0.69056	2015-11-19	566.866	2015-11-27	161.875	2015-11-18	1.75647	2015-12-02	119.161
2015-11-27	40.57	2015-12-09	1865.91	2015-12-08	1119.08	2015-09-08	0.69191	2015-11-18	558.997	2015-11-26	161.659	2015-11-17	1.72876	2015-12-01	119.664
2015-11-23	39.27	2015-12-08	1863.39	2015-12-07	1146.15	2015-09-07	0.69637	2015-11-17	565.272	2015-11-25	159.103	2015-11-16	1.72482	2015-11-30	119.202
2015-11-20	39.39	2015-12-07	1910.41	2015-12-06	1143.2	2015-09-06	0.7065	2015-11-16	566.09	2015-11-24	159.081	2015-11-13	1.71853	2015-11-27	118.783
2015-11-19	40.55	2015-12-06	1935.13	2015-11-30	1153.42	2015-09-03	0.7151	2015-11-13	561.779	2015-11-20	157.429	2015-11-12	1.6768	2015-11-26	118.309
2015-11-18	40.75	2015-12-03	1937.31	2015-11-29	1136.12	2015-09-02	0.71968	2015-11-12	569.93	2015-11-19	159.441	2015-11-11	1.67902	2015-11-24	117.992
2015-11-17	40.73	2015-12-02	1958.11	2015-11-26	1148.95	2015-09-01	0.72515	2015-11-11	573.047	2015-11-18	160.444	2015-11-10	1.65658	2015-11-23	118.305
2015-11-16	41.68	2015-12-01	1943.51	2015-11-25	1151.87	2015-08-31	0.72577	2015-11-10	572.475	2015-11-17	160.145	2015-11-09	1.6859	2015-11-20	118.846
2015-11-13	40.69	2015-11-30	1929.36	2015-11-24	1148.51	2015-08-30	0.72459	2015-11-09	573.274	2015-11-16	159.747	2015-11-06	1.71846	2015-11-19	118.7
2015-11-12	41.74	2015-11-29	1932.53	2015-11-23	1157.2	2015-08-27	0.7172	2015-11-06	565.208	2015-11-13	159.516	2015-11-05	1.72676	2015-11-18	116.886
2015-11-11	42.95	2015-11-26	1929	2015-11-22	1157.32	2015-08-26	0.71707	2015-11-05	555.072	2015-11-12	156.402	2015-11-04	1.72221	2015-11-17	118.784
2015-11-10	44.23	2015-11-25	1918.9	2015-11-19	1159.83	2015-08-25	0.71719	2015-11-04	546.029	2015-11-11	156.949	2015-11-03	1.74435	2015-11-16	118.333
2015-11-09	43.87	2015-11-24	1916.98	2015-11-18	1142.62	2015-08-24	0.71958	2015-11-03	523.526	2015-11-10	155.687	2015-11-02	1.76842	2015-11-13	117.457
2015-11-06	44.32	2015-11-23	1905.9	2015-11-17	1142.69	2015-08-23	0.72691	2015-11-02	524.486	2015-11-09	154.765	2015-10-30	1.79757	2015-11-11	118.164
2015-11-05	45.27	2015-11-22	1914.19	2015-11-16	1126.05	2015-08-20	0.73059	2015-10-30	535.453	2015-11-06	158.104	2015-10-29	1.80413	2015-11-10	117.527
2015-11-04	46.32	2015-11-19	1875.6	2015-11-15	1115.32	2015-08-19	0.73256	2015-10-29	533.284	2015-11-05	156.364	2015-10-28	1.81132	2015-11-09	119.053
2015-11-03	47.88	2015-11-18	1854.11	2015-11-12	1143.65	2015-08-18	0.74002	2015-10-28	530.925	2015-11-04	156.872	2015-10-27	1.78974	2015-11-06	120.34
2015-11-02	46.12	2015-11-17	1844.32	2015-11-11	1146.72	2015-08-17	0.74275	2015-10-27	540.449	2015-11-02	155.981	2015-10-26	1.77763	2015-11-05	120.781
2015-10-30	46.6	2015-11-16	1855.92	2015-11-10	1143.22	2015-08-16	0.73946	2015-10-26	539.751	2015-10-30	156.601	2015-10-23	1.77875	2015-11-04	122.626
2015-10-29	46.02	2015-11-15	1834.95	2015-11-09	1150.41	2015-08-13	0.744	2015-10-23	537.73	2015-10-29	155.235	2015-10-22	1.80313	2015-11-03	123.02
2015-10-28	45.93	2015-11-12	1888.86	2015-11-08	1141.87	2015-08-12	0.73915	2015-10-22	529.568	2015-10-28	152.792	2015-10-21	1.79969	2015-11-02	122.805
2015-10-27	43.21	2015-11-11	1900.67	2015-11-05	1160.55	2015-08-11	0.74058	2015-10-21	522.966	2015-10-27	154.671	2015-10-20	1.81153	2015-10-30	123.31
2015-10-26	43.19	2015-11-10	1863.07	2015-11-04	1160.8	2015-08-10	0.7352	2015-10-20	539.482	2015-10-26	151.916	2015-10-19	1.79464	2015-10-29	124.243
2015-10-23	43.91	2015-11-09	1870.54	2015-11-03	1176.74	2015-08-09	0.74189	2015-10-19	532.45	2015-10-23	151.777	2015-10-16	1.78772	2015-10-28	125.952
2015-10-22	44.9	2015-11-08	1846.52	2015-11-02	1170.46	2015-08-06	0.74358	2015-10-16	533.819	2015-10-22	153.198	2015-10-15	1.79489	2015-10-27	126.575
2015-10-21	45.22	2015-11-05	1856.23	2015-11-01	1170.36	2015-08-05	0.74983	2015-10-15	526.477	2015-10-21	152.845	2015-10-14	1.80486	2015-10-26	127.457
2015-10-20	45.84	2015-11-04	1876.02	2015-10-29	1176.77	2015-08-04	0.73391	2015-10-14	513.795	2015-10-20	150.117	2015-10-13	1.79425	2015-10-23	127.565
2015-10-19	45.91	2015-11-03	1854.45	2015-10-28	1176.64	2015-08-03	0.72953	2015-10-13	519.314	2015-10-19	152.261	2015-10-12	1.79523	2015-10-21	126.583
2015-10-16	47.3	2015-11-02	1884.18	2015-10-27	1195.59	2015-07-29	0.74815	2015-10-12	519.953	2015-10-16	153.298	2015-10-08	1.81036	2015-10-20	127.143
2015-10-15	46.38	2015-11-01	1878.32	2015-10-26	1201.76	2015-07-28	0.76023	2015-10-09	501.964	2015-10-15	151.29	2015-10-07	1.76516	2015-10-19	127.465
2015-10-14	46.63	2015-10-29	1899.74	2015-10-25	1217.67	2015-07-27	0.76803	2015-10-08	494.705	2015-10-14	152.768	2015-10-06	1.75875	2015-10-16	127.166
2015-10-13	46.7	2015-10-28	1897.89	2015-10-22	1221.21	2015-07-26	0.77617	2015-09-30	480.156	2015-10-13	151.211	2015-10-05	1.76812	2015-10-15	126.265
2015-10-12	47.09	2015-10-27	1892.74	2015-10-21	1233.39	2015-07-23	0.77791	2015-09-29	477.649	2015-10-09	149.473	2015-10-02	1.74676	2015-10-14	124.903
2015-10-09	49.67	2015-10-26	1952.55	2015-10-20	1248.33	2015-07-22	0.78308	2015-09-28	487.165	2015-10-08	147.981	2015-10-01	1.73703	2015-10-13	124.952
2015-10-08	49.46	2015-10-25	1940.23	2015-10-19	1246.3	2015-07-15	0.7861	2015-09-25	485.379	2015-10-07	147.995	2015-09-30	1.71196	2015-10-12	125.749
2015-10-07	47.86	2015-10-22	1969.27	2015-10-18	1242.36	2015-07-13	0.78824	2015-09-24	492.777	2015-10-06	145.301	2015-09-25	1.70457	2015-10-09	126.503
2015-10-06	48.53	2015-10-21	1994.35	2015-10-14	1235.66	2015-07-12	0.79762	2015-09-23	488.085	2015-10-05	141.456	2015-09-24	1.67531	2015-10-08	125.17
2015-10-05	46.28	2015-10-20	2050.38	2015-10-13	1242.71	2015-07-09	0.82048	2015-09-22	499.572	2015-10-02	147.288	2015-09-23	1.67624	2015-10-07	126.025
2015-10-02	45.54	2015-10-19	2070.56	2015-10-12	1241.85	2015-07-08	0.82069	2015-09-21	495.664	2015-10-01	148.091	2015-09-22	1.65582	2015-10-06	125.065
2015-10-01	44.75	2015-10-18	2077.92	2015-10-11	1242.99	2015-07-07	0.82054	2015-09-18	486.673	2015-09-30	146.934	2015-09-21	1.63013	2015-10-05	124.667
2015-09-30	45.06	2015-10-15	2052.83	2015-10-08	1237.81	2015-07-06	0.81231	2015-09-17	484.78	2015-09-29	150.786	2015-09-18	1.6312	2015-10-01	121.136
2015-09-29	45.24	2015-10-14	2075.76	2015-10-07	1249.32	2015-07-05	0.81035	2015-09-16	494.721	2015-09-28	152.396	2015-09-17	1.62665	2015-09-30	121.306
2015-09-28	44.4	2015-10-13	2073.85	2015-10-06	1240.04	2015-07-02	0.82294	2015-09-15	471.799	2015-09-25	150.589	2015-09-16	1.66996	2015-09-29	118.993
2015-09-25	45.55	2015-10-12	2084.29	2015-10-05	1242.73	2015-07-01	0.82971	2015-09-14	489.064	2015-09-24	149.771	2015-09-15	1.66519	2015-09-28	117.719
2015-09-24	44.94	2015-10-11	2087.05	2015-10-04	1229.93	2015-06-30	0.82861	2015-09-11	502.06	2015-09-18	149.714	2015-09-14	1.71219	2015-09-24	118.741
2015-09-23	44.53	2015-10-08	2049.24	2015-10-01	1230.59	2015-06-29	0.83276	2015-09-10	501.473	2015-09-17	151.357	2015-09-11	1.69371	2015-09-23	118.487
2015-09-22	46.17	2015-10-07	2027.22	2015-09-30	1225.92	2015-06-28	0.83833	2015-09-09	508.528	2015-09-16	151.738	2015-09-10	1.68673	2015-09-22	118.561
2015-09-21	46.67	2015-10-06	1989.89	2015-09-29	1218.62	2015-06-25	0.83872	2015-09-08	498.115	2015-09-15	155.026	2015-09-09	1.64422	2015-09-21	121.556
2015-09-18	44.71	2015-10-05	1989.58	2015-09-28	1229.64	2015-06-24	0.83294	2015-09-07	483.674	2015-09-14	145.468	2015-09-08	1.63351	2015-09-18	121.375
2015-09-17	46.93	2015-10-04	1965.3	2015-09-27	1223.83	2015-06-23	0.8281	2015-09-02	496.944	2015-09-11	149.66	2015-09-07	1.64143	2015-09-16	119.232
2015-09-16	47.12	2015-10-01	1957.69	2015-09-22	1229.21	2015-06-22	0.82989	2015-09-01	497.248	2015-09-10	149.615	2015-09-04	1.65586	2015-09-15	117.943
2015-09-15	44.58	2015-09-30	1974.23	2015-09-21	1226.13	2015-06-21	0.82363	2015-08-31	502.285	2015-09-09	151.507	2015-09-03	1.62929	2015-09-14	118.735
2015-09-14	44.07	2015-09-29	1956.38	2015-09-20	1226.6	2015-06-18	0.8257	2015-08-28	505.98	2015-09-08	150.619	2015-09-02	1.57055	2015-09-11	117.371
2015-09-11	44.75	2015-09-21	1984.51	2015-09-17	1219.69	2015-06-17	0.82137	2015-08-27	481.525	2015-09-07	151.646	2015-09-01	1.56502	2015-09-10	117.163
2015-09-10	45.85	2015-09-20	1964.1	2015-09-16	1234.6	2015-06-16	0.81024	2015-08-26	456.462	2015-09-04	155.798	2015-08-31	1.57388	2015-09-09	117.612
2015-09-09	44.13	2015-09-17	1992.32	2015-09-15	1226.41	2015-06-15	0.8079	2015-08-25	462.387	2015-09-03	157.656	2015-08-28	1.60851	2015-09-08	115.829
2015-09-08	45.92	2015-09-16	2006.54	2015-09-14	1221.34	2015-06-14	0.80903	2015-08-24	501.094	2015-09-02	153.217	2015-08-27	1.61705	2015-09-07	112.976
2015-09-03	46.75	2015-09-15	2012.53	2015-09-13	1239.37	2015-06-11	0.80926	2015-08-21	549.106	2015-09-01	153.961	2015-08-26	1.6208	2015-09-04	114.682
2015-09-02	46.3	2015-09-14	2013.13	2015-09-10	1235.35	2015-06-10	0.80283	2015-08-20	573.45	2015-08-31	148.476	2015-08-25	1.64206	2015-09-03	118.351
2015-09-01	45.38	2015-09-13	2044.86	2015-09-09	1225.45	2015-06-09	0.79346	2015-08-19	592.894	2015-08-28	155.556	2015-08-24	1.63875	2015-09-02	116.627
2015-08-31	49.2	2015-09-10	2057.91	2015-09-08	1201.78	2015-06-08	0.80156	2015-08-18	586.09	2015-08-27	159.519	2015-08-21	1.62658	2015-09-01	117.281
2015-08-28	45.29	2015-09-09	2066.93	2015-09-07	1194.4	2015-06-07	0.80844	2015-08-17	624.381	2015-08-26	162.28	2015-08-20	1.59426	2015-08-31	120.06
2015-08-27	42.47	2015-09-08	2020.9	2015-09-06	1200.38	2015-06-04	0.80875	2015-08-14	620.165	2015-08-25	162.994	2015-08-19	1.5531	2015-08-28	120.848
2015-08-26	38.5	2015-09-07	1995.33	2015-09-03	1191.98	2015-06-03	0.81841	2015-08-13	617.938	2015-08-24	165.269	2015-08-18	1.54113	2015-08-27	120.407
2015-08-25	39.15	2015-09-06	1980.64	2015-09-02	1184.95	2015-06-02	0.8136	2015-08-12	608.607	2015-08-21	165.811	2015-08-17	1.56975	2015-08-26	117.827
2015-08-24	38.22	2015-09-03	1968.77	2015-09-01	1191.19	2015-06-01	0.81575	2015-08-11	621.121	2015-08-20	165.213	2015-08-13	1.61405	2015-08-25	119.21
2015-08-21	40.45	2015-09-02	1964.47	2015-08-31	1223.54	2015-05-31	0.80113	2015-08-10	632.626	2015-08-19	165.546	2015-08-12	1.63469	2015-08-24	116.578
2015-08-20	41	2015-09-01	1983.26	2015-08-30	1212.53	2015-05-28	0.80717	2015-08-07	602.902	2015-08-18	164.511	2015-08-11	1.64875	2015-08-21	125.352
2015-08-19	40.75	2015-08-31	2005.62	2015-08-27	1214.53	2015-05-27	0.79	2015-08-06	589.639	2015-08-17	165.594	2015-08-10	1.66495	2015-08-20	127.873
2015-08-18	42.58	2015-08-30	2050.23	2015-08-26	1178.86	2015-05-26	0.77423	2015-08-05	594.796	2015-08-14	167.044	2015-08-07	1.68525	2015-08-19	130.283
2015-08-17	41.93	2015-08-27	2027.33	2015-08-25	1180.01	2015-05-25	0.77172	2015-08-04	605.153	2015-08-13	166.797	2015-08-06	1.67814	2015-08-18	129.44
2015-08-14	42.45	2015-08-26	1968.66	2015-08-24	1161.12	2015-05-24	0.7682	2015-08-03	584.132	2015-08-12	165.846	2015-08-05	1.67905	2015-08-17	129.608
2015-08-13	42.27	2015-08-25	2011.21	2015-08-23	1167.03	2015-05-21	0.7691	2015-07-31	590.095	2015-08-11	165.058	2015-08-04	1.72466	2015-08-14	130.994
2015-08-12	43.22	2015-08-24	1872.73	2015-08-20	1228.55	2015-05-20	0.77188	2015-07-30	596.742	2015-08-10	165.527	2015-08-03	1.72429	2015-08-13	127.882
2015-08-11	43.11	2015-08-23	1990.11	2015-08-19	1245.57	2015-05-19	0.75212	2015-07-29	610.585	2015-08-07	165.884	2015-07-31	1.72956	2015-08-12	128.632
2015-08-10	44.94	2015-08-20	2135.9	2015-08-18	1235.97	2015-05-18	0.74732	2015-07-28	589.969	2015-08-06	166.037	2015-07-30	1.72679	2015-08-11	131.489
2015-08-07	43.87	2015-08-19	2130.9	2015-08-17	1260.87	2015-05-17	0.75078	2015-07-27	599.919	2015-08-05	165.054	2015-07-29	1.74497	2015-08-10	133.735
2015-08-06	44.69	2015-08-18	2185.23	2015-08-16	1271.65	2015-05-12	0.7527	2015-07-24	655.636	2015-08-04	163.984	2015-07-28	1.71727	2015-08-07	134.37
2015-08-05	45.13	2015-08-17	2249.16	2015-08-13	1287.81	2015-05-11	0.74527	2015-07-23	663.586	2015-08-03	164.487	2015-07-27	1.74707	2015-08-06	134.823
2015-08-04	45.75	2015-08-16	2256	2015-08-12	1297.48	2015-05-10	0.73974	2015-07-22	648.588	2015-07-31	165.166	2015-07-24	1.71954	2015-08-05	134.435
2015-08-03	45.25	2015-08-13	2314.86	2015-08-11	1311.03	2015-05-07	0.73489	2015-07-21	647.281	2015-07-30	166.03	2015-07-23	1.75821	2015-08-04	133.689
2015-07-31	47.11	2015-08-12	2321.53	2015-08-10	1313	2015-05-06	0.72909	2015-07-20	642.655	2015-07-29	167.089	2015-07-22	1.75754	2015-08-03	133.387
2015-07-30	48.53	2015-08-11	2335.11	2015-08-09	1309.27	2015-05-05	0.73002	2015-07-17	637.398	2015-07-28	165.984	2015-07-21	1.74493	2015-07-31	133.372
2015-07-29	48.77	2015-08-10	2355.57	2015-08-06	1316.45	2015-05-04	0.7289	2015-07-16	615.827	2015-07-27	168.352	2015-07-20	1.748	2015-07-30	131.375
2015-07-28	47.97	2015-08-09	2319.59	2015-08-05	1318.46	2015-05-03	0.7197	2015-07-15	612.746	2015-07-24	166.486	2015-07-17	1.77859	2015-07-29	131.213
2015-07-27	47.17	2015-08-06	2307.47	2015-08-04	1309.99	2015-04-30	0.72051	2015-07-14	632.543	2015-07-23	166.036	2015-07-16	1.78383	2015-07-28	130.723
2015-07-24	47.98	2015-08-05	2344.2	2015-08-03	1312.62	2015-04-29	0.71289	2015-07-13	639.354	2015-07-22	165.173	2015-07-15	1.81325	2015-07-27	130.183
2015-07-23	48.11	2015-08-04	2338.34	2015-08-02	1304.37	2015-04-28	0.71319	2015-07-10	623.933	2015-07-21	165.251	2015-07-14	1.79366	2015-07-24	132.955
2015-07-22	49.27	2015-08-03	2351.99	2015-07-30	1316.15	2015-04-27	0.71512	2015-07-09	597.383	2015-07-17	162.842	2015-07-13	1.80529	2015-07-23	134.557
2015-07-21	50.59	2015-08-02	2348.35	2015-07-29	1312.78	2015-04-26	0.71824	2015-07-08	565.075	2015-07-16	161.021	2015-07-10	1.82113	2015-07-22	135.615
2015-07-20	50.11	2015-07-30	2426.01	2015-07-28	1321.67	2015-04-23	0.71976	2015-07-07	600.056	2015-07-15	163.662	2015-07-09	1.80754	2015-07-21	134.167
2015-07-17	50.88	2015-07-29	2428.51	2015-07-27	1326.65	2015-04-22	0.71761	2015-07-06	608.086	2015-07-14	163.459	2015-07-08	1.80144	2015-07-20	135.212
2015-07-16	50.9	2015-07-28	2424.16	2015-07-26	1329.02	2015-04-21	0.72063	2015-07-03	594.242	2015-07-13	166.639	2015-07-07	1.8156	2015-07-17	135.659
2015-07-15	51.4	2015-07-27	2421.27	2015-07-23	1333.97	2015-04-20	0.72254	2015-07-02	630.695	2015-07-10	164.127	2015-07-06	1.80028	2015-07-16	135.682
2015-07-14	53.05	2015-07-26	2480.18	2015-07-22	1334.63	2015-04-19	0.72894	2015-07-01	653.949	2015-07-09	167.249	2015-07-03	1.79119	2015-07-15	134.265
2015-07-13	52.19	2015-07-23	2499.2	2015-07-21	1320.91	2015-04-16	0.73485	2015-06-30	690.041	2015-07-08	166.673	2015-07-02	1.77812	2015-07-14	133.546
2015-07-10	52.74	2015-07-22	2501.34	2015-07-20	1313.38	2015-04-15	0.73755	2015-06-29	652.641	2015-07-07	165.239	2015-07-01	1.79565	2015-07-13	133.354
2015-07-09	52.76	2015-07-15	2489.7	2015-07-15	1309.48	2015-04-14	0.73606	2015-06-26	675.279	2015-07-06	165.704	2015-06-30	1.82418	2015-07-10	132.023
2015-07-08	51.61	2015-07-14	2473.06	2015-07-14	1300.54	2015-04-13	0.73657	2015-06-25	729.228	2015-07-03	164.216	2015-06-29	1.8746	2015-07-09	131.501
2015-07-07	52.33	2015-07-13	2471.61	2015-07-13	1295.29	2015-04-12	0.74497	2015-06-24	755.647	2015-07-02	167.174	2015-06-26	1.87874	2015-07-08	131.738
2015-07-06	52.48	2015-07-12	2467.18	2015-07-12	1287.92	2015-04-09	0.74987	2015-06-23	737.121	2015-07-01	168.067	2015-06-25	1.86438	2015-07-07	133.993
2015-07-01	56.94	2015-07-09	2474.81	2015-07-09	1281.8	2015-04-08	0.75559	2015-06-19	721.165	2015-06-30	168.236	2015-06-24	1.85591	2015-07-06	134.737
2015-06-30	59.48	2015-07-08	2415.24	2015-07-08	1277.47	2015-04-07	0.75359	2015-06-18	771.061	2015-06-29	168.008	2015-06-23	1.83961	2015-07-03	133.746
2015-06-29	58.34	2015-07-07	2421.54	2015-07-07	1286.25	2015-04-06	0.75223	2015-06-17	800.164	2015-06-26	165.665	2015-06-22	1.86077	2015-07-02	133.289
2015-06-26	59.41	2015-07-06	2434.77	2015-07-06	1293.69	2015-04-05	0.75318	2015-06-16	787.394	2015-06-25	164.513	2015-06-19	1.87451	2015-07-01	132.94
2015-06-25	59.59	2015-07-05	2442.53	2015-07-05	1289.84	2015-04-02	0.74837	2015-06-15	815.559	2015-06-24	162.487	2015-06-18	1.87664	2015-06-30	131.554
2015-06-24	60.01	2015-07-02	2436.23	2015-07-02	1286.85	2015-04-01	0.74979	2015-06-12	832.074	2015-06-23	162.77	2015-06-17	1.87922	2015-06-29	130.505
2015-06-23	61.05	2015-07-01	2427.55	2015-07-01	1278.82	2015-03-31	0.74762	2015-06-11	825.73	2015-06-22	164.165	2015-06-16	1.87006	2015-06-26	131.864
2015-06-22	60.01	2015-06-30	2422.91	2015-06-30	1285.97	2015-03-30	0.74961	2015-06-10	823.023	2015-06-19	165.164	2015-06-15	1.85489	2015-06-25	132.195
2015-06-19	59.62	2015-06-29	2415.66	2015-06-29	1274.19	2015-03-29	0.75225	2015-06-09	824.444	2015-06-18	165.414	2015-06-12	1.84888	2015-06-24	131.604
2015-06-18	60.41	2015-06-28	2456.24	2015-06-28	1284.92	2015-03-26	0.74314	2015-06-08	826.803	2015-06-17	164.857	2015-06-11	1.81076	2015-06-23	131.842
2015-06-17	59.89	2015-06-25	2497.74	2015-06-25	1296.19	2015-03-25	0.74202	2015-06-05	810.02	2015-06-16	163.284	2015-06-10	1.81293	2015-06-22	131.626
2015-06-16	60.01	2015-06-24	2483.22	2015-06-24	1312.69	2015-03-24	0.74252	2015-06-04	797.714	2015-06-15	161.689	2015-06-09	1.83063	2015-06-19	129.651
2015-06-15	59.53	2015-06-23	2474.53	2015-06-23	1294.82	2015-03-23	0.75221	2015-06-03	793.352	2015-06-12	163.579	2015-06-08	1.8447	2015-06-18	128.5
2015-06-12	59.96	2015-06-22	2473.27	2015-06-22	1258.05	2015-03-22	0.75145	2015-06-02	792.033	2015-06-11	163.009	2015-06-05	1.84411	2015-06-17	126.126
2015-06-11	60.74	2015-06-21	2491.56	2015-06-21	1249.69	2015-03-19	0.77359	2015-06-01	779.181	2015-06-10	164.537	2015-06-04	1.84611	2015-06-16	125.315
2015-06-10	61.36	2015-06-18	2534.8	2015-06-18	1244.76	2015-03-18	0.77724	2015-05-29	744.791	2015-06-09	164.605	2015-06-03	1.84249	2015-06-15	125.135
2015-06-09	60.15	2015-06-17	2544.46	2015-06-17	1247	2015-03-17	0.06071	2015-05-28	744.28	2015-06-08	165.644	2015-06-02	1.83706	2015-06-12	124.673
2015-06-08	58.15	2015-06-16	2544.93	2015-06-16	1237.4	2015-03-16	0.05968	2015-05-27	797.462	2015-06-05	164.73	2015-06-01	1.84204	2015-06-11	124.474
2015-06-05	59.11	2015-06-15	2549.58	2015-06-15	1238.47	2015-03-15	0.05921	2015-05-26	791.531	2015-06-04	165.685	2015-05-29	1.86232	2015-06-10	127.338
2015-06-04	58	2015-06-14	2571.68	2015-06-14	1236.68	2015-03-12	0.05871	2015-05-25	776.281	2015-06-03	165.952	2015-05-28	1.86564	2015-06-09	125.383
2015-06-03	59.67	2015-06-11	2537.96	2015-06-11	1240.18	2015-03-11	0.05583	2015-05-22	751.516	2015-06-02	165.275	2015-05-27	1.87532	2015-06-08	125.555
2015-06-02	61.3	2015-06-10	2544.08	2015-06-10	1249.79	2015-03-10	0.05376	2015-05-21	731.153	2015-06-01	166.267	2015-05-26	1.88268	2015-06-05	126.634
2015-06-01	60.24	2015-06-09	2530.63	2015-06-09	1247.94	2015-03-09	0.05539	2015-05-20	716.6	2015-05-29	168.028	2015-05-22	1.89954	2015-06-04	127.147
2015-05-29	60.25	2015-06-08	2541.86	2015-06-08	1242.52	2015-03-08	0.05645	2015-05-19	711.716	2015-05-28	166.772	2015-05-21	1.90253	2015-06-03	126.893
2015-05-28	57.69	2015-06-07	2556.8	2015-06-07	1239.85	2015-03-05	0.05701	2015-05-18	690.407	2015-05-27	166.883	2015-05-20	1.89853	2015-06-02	129.36
2015-05-27	57.51	2015-06-04	2577.89	2015-06-04	1248.97	2015-03-04	0.05724	2015-05-15	694.558	2015-05-26	166.583	2015-05-19	1.93549	2015-06-01	132.601
2015-05-26	57.29	2015-06-03	2580.86	2015-06-03	1249.42	2015-03-03	0.05686	2015-05-14	706.043	2015-05-25	166.07	2015-05-18	1.96321	2015-05-29	132.419
2015-05-22	58.88	2015-06-02	2590.22	2015-06-02	1249.57	2015-03-02	0.0565	2015-05-13	705.324	2015-05-22	165.946	2015-05-15	1.94149	2015-05-28	130.331
2015-05-21	60.18	2015-06-01	2584.75	2015-06-01	1241.86	2015-03-01	0.05953	2015-05-12	708.834	2015-05-21	165.254	2015-05-14	1.94911	2015-05-27	130.362
2015-05-20	58.96	2015-05-31	2583.38	2015-05-31	1232.68	2015-02-26	0.05874	2015-05-11	697.491	2015-05-20	164.276	2015-05-13	1.93687	2015-05-26	130.486
2015-05-19	57.3	2015-05-28	2601.89	2015-05-28	1229.63	2015-02-25	0.06082	2015-05-08	677.161	2015-05-19	165.978	2015-05-12	1.94039	2015-05-25	131.633
2015-05-18	59.44	2015-05-27	2600.82	2015-05-27	1245.66	2015-02-24	0.06199	2015-05-07	662.63	2015-05-18	163.786	2015-05-11	1.94334	2015-05-22	133.275
2015-05-15	59.73	2015-05-26	2613.57	2015-05-26	1256.46	2015-02-23	0.06326	2015-05-06	682.206	2015-05-15	163.426	2015-05-08	1.94535	2015-05-21	132.573
2015-05-14	59.89	2015-05-25	2593.65	2015-05-25	1259.44	2015-02-22	0.06361	2015-05-05	692.636	2015-05-14	161.871	2015-05-07	1.93682	2015-05-20	132.248
2015-05-13	60.5	2015-05-24	2595.2	2015-05-24	1256.88	2015-02-19	0.06316	2015-05-04	721.492	2015-05-13	161.035	2015-05-06	1.9188	2015-05-19	131.098
2015-05-12	60.72	2015-05-21	2604.69	2015-05-21	1266.17	2015-02-18	0.06326	2015-04-30	716.419	2015-05-12	162.398	2015-05-04	1.91293	2015-05-18	131.504
2015-05-11	59.23	2015-05-20	2594.74	2015-05-20	1260.79	2015-02-17	0.06388	2015-04-29	721.931	2015-05-11	163.143	2015-04-30	1.9168	2015-05-15	130.407
2015-05-08	59.41	2015-05-19	2616.16	2015-05-19	1262.37	2015-02-16	0.05377	2015-04-28	721.388	2015-05-08	168.662	2015-04-29	1.90938	2015-05-14	129.772
2015-05-07	58.99	2015-05-18	2615.43	2015-05-18	1256.22	2015-02-15	0.05495	2015-04-27	728.1	2015-05-07	168.012	2015-04-28	1.94887	2015-05-13	128.788
2015-05-06	60.93	2015-05-17	2617.1	2015-05-17	1248.16	2015-02-12	0.05505	2015-04-24	709.3	2015-05-01	168.179	2015-04-27	1.96953	2015-05-12	126.415
2015-05-05	60.38	2015-05-14	2594.94	2015-05-14	1260.55	2015-02-11	0.05391	2015-04-23	712.236	2015-04-30	168.638	2015-04-24	1.97439	2015-05-11	130.178
2015-05-04	58.92	2015-05-13	2579.12	2015-05-13	1256.29			2015-04-22	710.214	2015-04-28	167.936	2015-04-23	2.0069	2015-05-08	128.556
2015-05-01	59.1	2015-05-12	2567.17	2015-05-12	1250.8	2015-02-09	0.04184	2015-04-21	692.33	2015-04-27	166.548	2015-04-22	2.01989	2015-05-07	125.666
2015-04-30	59.62	2015-05-11	2555.19	2015-05-11	1249.01	2015-02-08	0.04351	2015-04-20	680.536	2015-04-24	164.471	2015-04-21	2.01579	2015-05-06	127.216
2015-04-29	58.55	2015-05-10	2589.47	2015-05-10	1245.79	2015-02-05	0.04474	2015-04-17	691.789	2015-04-23	165.22	2015-04-20	2.00429	2015-05-05	131.369
2015-04-28	57.05	2015-05-07	2591.23	2015-05-07	1240.1	2015-02-04	0.04599	2015-04-16	677.601	2015-04-22	166.743	2015-04-17	2.01273	2015-05-04	131.151
2015-04-27	55.56	2015-05-06	2608.1	2015-05-06	1243.13	2015-02-03	0.04731	2015-04-15	658.195	2015-04-21	166.805	2015-04-16	1.98244	2015-04-30	128.605
2015-04-24	55.98	2015-05-05	2600.27	2015-05-05	1249.44	2015-02-02	0.04861	2015-04-14	665.631	2015-04-20	166.823	2015-04-15	1.98168	2015-04-29	129.954
2015-04-23	56.59	2015-05-04	2609.66	2015-05-04	1239.75	2015-02-01	0.05032	2015-04-13	662.868	2015-04-17	165.562	2015-04-14	1.98347	2015-04-28	131.401
2015-04-22	56.17	2015-05-03	2603.66	2015-05-03	1257.52	2015-01-29	0.05121	2015-04-10	649.313	2015-04-16	165.58	2015-04-13	1.97837	2015-04-27	129.845
2015-04-21	55.58	2015-04-30	2622.18	2015-04-30	1265.21	2015-01-28	0.05276	2015-04-09	638.158	2015-04-15	165.609	2015-04-10	1.96668	2015-04-24	130.439
2015-04-20	56.37	2015-04-29	2616.57	2015-04-29	1273.8	2015-01-27	0.05426	2015-04-08	644.137	2015-04-14	164.998	2015-04-09	1.93653	2015-04-23	132.813
2015-04-17	55.71	2015-04-28	2590.15	2015-04-28	1272.31	2015-01-26	0.0548	2015-04-07	639.313	2015-04-13	163.277	2015-04-08	1.93377	2015-04-22	133.9
2015-04-16	56.69	2015-04-27	2589.51	2015-04-27	1272.57	2015-01-25	0.05626	2015-04-03	623.999	2015-04-10	162.803	2015-04-07	1.90574	2015-04-21	133.17
2015-04-15	56.25	2015-04-26	2593.31	2015-04-26	1270.46	2015-01-22	0.05823	2015-04-02	617.052	2015-04-09	163.279	2015-04-06	1.90855	2015-04-20	133.963
2015-04-14	53.3	2015-04-23	2563.97	2015-04-23	1261.03	2015-01-21	0.06052	2015-04-01	614.286	2015-04-08	161.33	2015-04-03	1.88035	2015-04-17	137.663
2015-04-13	51.95	2015-04-22	2552.4	2015-04-22	1281.21	2015-01-20	0.06236	2015-03-31	604.354	2015-04-07	159.287	2015-04-02	1.88103	2015-04-16	139.71
2015-04-10	51.63	2015-04-21	2548.7	2015-04-21	1273.89	2015-01-19	0.0642	2015-03-30	610.048	2015-04-06	160.125	2015-04-01	1.86989	2015-04-15	140.337
2015-04-09	50.79	2015-04-20	2557.04	2015-04-20	1267.93	2015-01-18	0.06618	2015-03-27	593.901	2015-04-03	161.681	2015-03-31	1.88403	2015-04-13	141.549
2015-04-08	50.44	2015-04-19	2565.05	2015-04-19	1258.66	2015-01-15	0.06675	2015-03-26	593.006	2015-04-02	161.847	2015-03-30	1.88211	2015-04-10	141.092
2015-04-07	53.95	2015-04-16	2466.65	2015-04-16	1267.57	2015-01-14	0.07029	2015-03-25	589.556	2015-04-01	163.102	2015-03-27	1.86148	2015-04-09	140.992
2015-04-06	52.08	2015-04-15	2443.53	2015-04-15	1258.45	2015-01-13	0.07264	2015-03-24	595.014	2015-03-31	165.226	2015-03-26	1.84692	2015-04-08	139.994
2015-04-02	49.13	2015-04-14	2390.57	2015-04-14	1250.01	2015-01-12	0.07344	2015-03-23	593.035	2015-03-30	164.732	2015-03-25	1.84094	2015-04-07	139.105
2015-04-01	50.12	2015-04-13	2410.52	2015-04-13	1249.47	2015-01-11	0.07647	2015-03-20	583.034	2015-03-27	164.922	2015-03-24	1.83308	2015-04-06	139.316
2015-03-31	47.72	2015-04-12	2388.81	2015-04-12	1241.58	2014-12-29	0.07699	2015-03-19	578.224	2015-03-26	163.056	2015-03-23	1.82943	2015-04-01	137.799
2015-03-30	48.66	2015-04-09	2386	2015-04-09	1242.27	2014-12-28	0.07504	2015-03-18	574.261	2015-03-25	161.056	2015-03-20	1.82999	2015-03-31	136.273
2015-03-27	48.83	2015-04-08	2359.98	2015-04-08	1244.91	2014-12-25	0.07319	2015-03-17	560.464	2015-03-24	161.551	2015-03-19	1.85754	2015-03-30	135.86
2015-03-26	51.41	2015-04-07	2346.42	2015-04-07	1241.41	2014-12-24	0.07407	2015-03-16	550.787	2015-03-23	160.107	2015-03-18	1.84887	2015-03-27	133.255
2015-03-25	48.75	2015-04-06	2297.57	2015-04-06	1239.75	2014-12-23	0.07451	2015-03-13	538.726	2015-03-20	158.573	2015-03-17	1.83748	2015-03-26	132.647
2015-03-24	47.03	2015-04-05	2289.98	2015-04-05	1236.8	2014-12-22	0.07484	2015-03-12	534.626	2015-03-19	158.772	2015-03-16	1.83152	2015-03-25	136.606
2015-03-23	47.4	2015-04-02	2328.27	2015-04-02	1235.66	2014-12-21	0.07674	2015-03-11	525.367	2015-03-18	156.473	2015-03-13	1.81572	2015-03-24	136.877
2015-03-20	46	2015-04-01	2349.21	2015-04-01	1223.93	2014-12-18	0.07661	2015-03-10	524.973	2015-03-17	154.205	2015-03-12	1.80199	2015-03-23	137.511
2015-03-19	44.02	2015-03-31	2340.35	2015-03-31	1216.49	2014-12-16	0.08139	2015-03-09	527.204	2015-03-16	154.206	2015-03-11	1.79648	2015-03-20	137.634
2015-03-18	44.63	2015-03-30	2387.66	2015-03-30	1206.56	2014-12-15	0.08395	2015-03-06	517.778	2015-03-13	154.884	2015-03-10	1.75842	2015-03-19	138.173
2015-03-17	43.39	2015-03-29	2418.21	2015-03-29	1189.88	2014-12-14	0.08511	2015-03-05	518.214	2015-03-12	156.876	2015-03-09	1.74623	2015-03-18	138.62
2015-03-16	43.93	2015-03-26	2373.57	2015-03-26	1190.62	2014-12-11	0.08665	2015-03-04	522.893	2015-03-11	156.083	2015-03-06	1.75209	2015-03-17	139.09
2015-03-13	44.88	2015-03-25	2364.27	2015-03-25	1190.22	2014-12-10	0.08826	2015-03-03	520.075	2015-03-10	156.163	2015-03-05	1.74942	2015-03-16	137.457
2015-03-12	47.12	2015-03-24	2487.92	2015-03-24	1195.39	2014-12-09	0.08925	2015-03-02	531.653	2015-03-09	157.344	2015-03-04	1.76336	2015-03-13	136.947
2015-03-11	48.06	2015-03-23	2484.92	2015-03-23	1192.8	2014-12-08	0.08769	2015-02-27	527.967	2015-03-06	156.708	2015-03-03	1.78472	2015-03-12	140.446
2015-03-10	48.42	2015-03-22	2483.48	2015-03-22	1177.02	2014-12-07	0.08734	2015-02-26	526.911	2015-03-05	156.99	2015-03-02	1.81139	2015-03-11	138.625
2015-03-09	49.95	2015-03-19	2446.25	2015-03-19	1180.92	2014-12-04	0.08813	2015-02-25	515.781	2015-03-04	157.295	2015-02-27	1.81267	2015-03-10	138.57
2015-03-06	49.61	2015-03-18	2435.11	2015-03-18	1165.28	2014-12-03	0.08757	2015-02-17	519.123	2015-03-03	156.27	2015-02-26	1.81514	2015-03-09	139.599
2015-03-05	50.76	2015-03-17	2480.11	2015-03-17	1179.04	2014-12-02	0.0893	2015-02-16	515.355	2015-03-02	156.463	2015-02-25	1.82435	2015-03-05	143.254
2015-03-04	51.53	2015-03-16	2516.53	2015-03-16	1188.46	2014-12-01	0.08939	2015-02-13	513.368	2015-02-27	155.328	2015-02-24	1.812	2015-03-04	143.29
2015-03-03	50.43	2015-03-15	2567.02	2015-03-15	1204.67	2014-11-30	0.08945	2015-02-12	507.99	2015-02-26	154.351	2015-02-23	1.80385	2015-03-03	145.618
2015-03-02	49.59	2015-03-12	2583.92	2015-03-12	1220.68	2014-11-27	0.08939	2015-02-11	505.823	2015-02-25	153.576	2015-02-17	1.809	2015-03-02	144.759
2015-02-27	49.84	2015-03-11	2575.89	2015-03-11	1225.14	2014-11-26	0.08915	2015-02-10	503.299	2015-02-24	152.601	2015-02-16	1.80473	2015-02-28	144.324
2015-02-26	47.65	2015-03-10	2563.11	2015-03-10	1228.64	2014-11-25	0.0889	2015-02-09	495.473	2015-02-23	151.025	2015-02-13	1.78576	2015-02-27	143.395
2015-02-25	50.25	2015-03-09	2565.99	2015-03-09	1246.48	2014-11-24	0.0888	2015-02-06	492.61	2015-02-20	152.093	2015-02-12	1.77446	2015-02-26	140.623
2015-02-24	48.48	2015-03-08	2554.27	2015-03-08	1250.67	2014-11-23	0.08869	2015-02-05	501.765	2015-02-19	150.913	2015-02-11	1.7698	2015-02-25	141.724
2015-02-23	49.56	2015-03-05	2537.66	2015-03-05	1248.89	2014-11-20	0.08863	2015-02-04	508.43	2015-02-18	151.255	2015-02-10	1.77898	2015-02-24	140.834
2015-02-20	49.95	2015-03-04	2523.09	2015-03-04	1272.15	2014-11-19	0.0884	2015-02-03	511.941	2015-02-17	147.882	2015-02-09	1.78243	2015-02-23	140.705
2015-02-19	51.12	2015-03-03	2529.72	2015-03-03	1273.87	2014-11-18	0.08843	2015-02-02	499.992	2015-02-16	149.228	2015-02-06	1.76198	2015-02-20	141.939
2015-02-18	52.13	2015-03-02	2503.64	2015-03-02	1271.09	2014-11-17	0.08771	2015-01-30	513.428	2015-02-13	148.095	2015-02-05	1.75462	2015-02-19	142.988
2015-02-17	53.56	2015-03-01	2493.64	2015-03-01	1276.67	2014-11-16	0.08665	2015-01-29	522.311	2015-02-12	149.23	2015-02-04	1.76088	2015-02-18	142.527
2015-02-13	52.66	2015-02-26	2483.28	2015-02-26	1275.85	2014-11-13	0.08553	2015-01-28	529.147	2015-02-10	150.432	2015-02-03	1.77439	2015-02-16	141.857
2015-02-12	51.17	2015-02-25	2485.08	2015-02-25	1260.87	2014-11-12	0.08435	2015-01-27	537.256	2015-02-09	147.715	2015-02-02	1.78082	2015-02-13	141.786
2015-02-11	48.8	2015-02-24	2478.1	2015-02-24	1258.11	2014-11-11	0.08316	2015-01-26	541.292	2015-02-06	149.672	2015-01-30	1.79821	2015-02-12	140.328
2015-02-10	50.06	2015-02-23	2461.83	2015-02-23	1260.61	2014-11-10	0.08241	2015-01-23	537.874	2015-02-05	150.523	2015-01-29	1.80443	2015-02-11	138.087
2015-02-09	52.99	2015-02-22	2479.29	2015-02-22	1265.25	2014-11-09	0.08268	2015-01-22	538.528	2015-02-04	148.777	2015-01-28	1.77926	2015-02-10	137.462
2015-02-06	51.66	2015-02-19	2479.19	2015-02-19	1271.16	2014-11-06	0.08462	2015-01-21	535.298	2015-02-03	151.067	2015-01-27	1.77524	2015-02-09	137.341
2015-02-05	50.48	2015-02-18	2507.9	2015-02-18	1272.67	2014-11-05	0.08492	2015-01-20	510.728	2015-02-02	150.745	2015-01-26	1.76461	2015-02-06	139.64
2015-02-04	48.45	2015-02-17	2517.11	2015-02-17	1268.99	2014-11-03	0.0849	2015-01-19	500.997	2015-01-30	147.563	2015-01-23	1.77344	2015-02-05	141.223
2015-02-03	53.04	2015-02-16	2516.03	2015-02-16	1265.24	2014-11-02	0.08422	2015-01-16	543.194	2015-01-29	148.606	2015-01-22	1.80746	2015-02-04	141.132
2015-02-02	49.25	2015-02-15	2523.68	2015-02-15	1278.3	2014-10-30	0.08257	2015-01-15	539.26	2015-01-28	146.682	2015-01-21	1.81328	2015-02-03	142.019
2015-01-30	47.79	2015-02-12	2467.41	2015-02-12	1259.71	2014-10-29	0.08363	2015-01-14	519.79	2015-01-27	146.42	2015-01-20	1.79084	2015-02-02	142.675
2015-01-29	44.12	2015-02-11	2434.68	2015-02-11	1259.28	2014-10-28	0.08068	2015-01-13	521.57	2015-01-26	146.304	2015-01-19	1.79887	2015-01-30	141.897
2015-01-28	44.08	2015-02-10	2479.08	2015-02-10	1259.98	2014-10-27	0.07821	2015-01-12	520.681	2015-01-23	144.778	2015-01-16	1.77372	2015-01-29	144.529
2015-01-27	45.84	2015-02-09	2502.74	2015-02-09	1265.19	2014-10-26	0.07704	2015-01-09	529.154	2015-01-22	143.464	2015-01-15	1.77178	2015-01-28	145.362
2015-01-26	44.8	2015-02-08	2490.09	2015-02-08	1258.25	2014-10-16	0.07696	2015-01-08	530.066	2015-01-21	146.592	2015-01-14	1.7634	2015-01-27	145.126
2015-01-23	45.26	2015-02-05	2445.94	2015-02-05	1254.71	2014-10-15	0.07629	2015-01-07	543.109	2015-01-20	143.506	2015-01-13	1.76366	2015-01-23	143.838
2015-01-22	45.93	2015-02-04	2443.3	2015-02-04	1265.71	2014-10-14	0.07614	2015-01-06	539.373	2015-01-19	144.86	2015-01-12	1.75148	2015-01-22	142.851
2015-01-21	47.85	2015-02-03	2458.66	2015-02-03	1250.13	2014-10-13	0.07719	2015-01-05	538.591	2015-01-16	145.043	2015-01-09	1.77612	2015-01-21	141.816
2015-01-20	46.79	2015-02-02	2452.91	2015-02-02	1232.36	2014-10-12	0.0801	2014-12-31	521.1	2015-01-15	143.622	2015-01-08	1.76731	2015-01-20	140.843
2015-01-16	48.49	2015-02-01	2431.9	2015-02-01	1239.48	2014-10-01	0.08215	2014-12-30	510.451	2015-01-14	141.312	2015-01-07	1.77696	2015-01-19	138.653
2015-01-15	46.37	2015-01-29	2360.69	2015-01-29	1213.4	2014-09-30	0.08601	2014-12-29	509.115	2015-01-13	142.498	2015-01-06	1.77236	2015-01-16	138.278
2015-01-14	48.49	2015-01-28	2370.66	2015-01-28	1229.55	2014-09-29	0.08615	2014-12-26	506.879	2015-01-09	145.546	2015-01-05	1.77052	2015-01-15	137.338
2015-01-13	45.92	2015-01-27	2310.52	2015-01-27	1233.38	2014-09-28	0.08609	2014-12-25	495.067	2015-01-08	146.08	2015-01-02	1.73662	2015-01-14	133.187
2015-01-12	46.06	2015-01-26	2255.34	2015-01-26	1234.52	2014-09-24	0.0861	2014-12-24	478.191	2015-01-07	146.989	2014-12-30	1.7085	2015-01-13	133.926
2015-01-09	48.35	2015-01-22	2241.25	2015-01-25	1244.24	2014-09-23	0.0861	2014-12-23	486.932	2015-01-06	147.998	2014-12-29	1.71561	2015-01-12	134.082
2015-01-08	48.8	2015-01-21	2234.24	2015-01-22	1232.49	2014-09-22	0.08653	2014-12-22	502.869	2015-01-05	148.246	2014-12-26	1.72606	2015-01-09	133.374
2015-01-07	48.69	2015-01-20	2259.05	2015-01-21	1236.99	2014-09-21	0.08648	2014-12-19	499.774	2014-12-30	148.205	2014-12-24	1.74263	2015-01-08	131.786
2015-01-06	47.98	2015-01-19	2258.8	2015-01-20	1232.18	2014-09-18	0.08647	2014-12-18	492.061	2014-12-29	147.082	2014-12-23	1.74702	2015-01-07	128.129
2015-01-05	50.05	2015-01-18	2273.9	2015-01-19	1243.47	2014-09-17	0.08619	2014-12-17	493.904	2014-12-26	147.472	2014-12-22	1.7523	2015-01-06	128.274
2015-01-02	52.72	2015-01-15	2253.5	2015-01-18	1240.37	2014-09-16	0.08631	2014-12-16	488.082	2014-12-25	144.586	2014-12-19	1.76669	2015-01-05	132.045
2014-12-31	53.45	2015-01-14	2278.57	2015-01-15	1220.05	2014-09-15	0.08664	2014-12-15	477.174	2014-12-24	142.988	2014-12-18	1.76228	2015-01-02	132.723
2014-12-30	54.14	2015-01-13	2262.58	2015-01-14	1226.84	2014-09-14	0.08666	2014-12-12	474.925	2014-12-22	142.854	2014-12-17	1.7531	2015-01-01	131.135
2014-12-29	53.46	2015-01-12	2247.81	2015-01-13	1227.9	2014-09-11	0.08652	2014-12-11	472.565	2014-12-19	144.763	2014-12-16	1.76675	2014-12-31	131.004
2014-12-26	54.59	2015-01-11	2248.98	2015-01-12	1211.39	2014-09-10	0.08637	2014-12-10	476.053	2014-12-18	146.707	2014-12-15	1.75397	2014-12-30	130.335
2014-12-24	55.7	2015-01-08	2206.36	2015-01-11	1219.73	2014-09-09	0.08676	2014-12-09	461.649	2014-12-17	144.583	2014-12-12	1.72539	2014-12-29	129.484
2014-12-23	56.78	2015-01-07	2166.36	2015-01-08	1219.37			2014-12-08	489.269	2014-12-16	146.942	2014-12-11	1.73366	2014-12-26	128.848
2014-12-22	55.25	2015-01-06	2146.76	2015-01-07	1204.64	2014-09-07	0.08685	2014-12-05	477.589	2014-12-15	149.316	2014-12-10	1.76131	2014-12-24	128.67
2014-12-19	56.91	2015-01-05	2160.09	2015-01-06	1173.94	2014-09-04	0.0861	2014-12-04	471.104	2014-12-12	148.535	2014-12-09	1.74778	2014-12-23	130.287
2014-12-18	54.18	2015-01-04	2226.14	2015-01-05	1206.04	2014-09-03	0.08513	2014-12-03	451.742	2014-12-11	147.457	2014-12-08	1.74076	2014-12-22	131.481
2014-12-17	56.43	2015-01-01	2241.17	2015-01-04	1211.7	2014-09-02	0.08643	2014-12-02	449.174	2014-12-10	149.309	2014-12-05	1.73809	2014-12-19	129.73
2014-12-16	55.97	2014-12-31	2219.55	2014-12-31	1233.03	2014-09-01	0.08627	2014-12-01	435.762	2014-12-09	147.892	2014-12-04	1.76121	2014-12-18	129.424
2014-12-15	55.96	2014-12-30	2260.68	2014-12-30	1209.92	2014-08-31	0.08596	2014-11-28	436.766	2014-12-08	148.157	2014-12-03	1.78518	2014-12-17	126.624
2014-12-12	57.81	2014-12-29	2357.91	2014-12-29	1236.9	2014-08-28	0.08573	2014-11-27	428.439	2014-12-05	148.766	2014-12-02	1.77776	2014-12-16	126.304
2014-12-11	60.01	2014-12-28	2359.44	2014-12-28	1251.28	2014-08-27	0.08557	2014-11-26	424.05	2014-12-04	147.08	2014-12-01	1.77443	2014-12-15	129.057
2014-12-10	60.99	2014-12-25	2330.05	2014-12-25	1235.11	2014-08-26	0.08476	2014-11-25	418.482	2014-12-03	146.459	2014-11-28	1.78649	2014-12-12	131.421
2014-12-09	63.74	2014-12-24	2316.85	2014-12-24	1234.34	2014-08-25	0.08478	2014-11-24	412.514	2014-12-02	147.732	2014-11-27	1.76601	2014-12-11	132.707
2014-12-08	63.13	2014-12-23	2277.24	2014-12-23	1217.03	2014-08-24	0.0858	2014-11-21	406.179	2014-12-01	147.61	2014-11-26	1.76132	2014-12-10	134.403
2014-12-05	65.89	2014-12-22	2277.16	2014-12-22	1219.3	2014-08-21	0.08724	2014-11-20	400.526	2014-11-28	147.372	2014-11-25	1.77168	2014-12-09	134.489
2014-12-04	66.73	2014-12-21	2270.89	2014-12-21	1229.69	2014-08-20	0.08604	2014-11-19	400.54	2014-11-27	146.506	2014-11-24	1.77923	2014-12-08	136.483
2014-12-03	67.3	2014-12-18	2216.45	2014-12-18	1188.42	2014-08-19	0.08589	2014-11-18	401.36	2014-11-26	146.826	2014-11-21	1.80057	2014-12-05	137.876
2014-12-02	66.99	2014-12-17	2034.87	2014-12-17	1113.77	2014-08-18	0.08564	2014-11-17	403.86	2014-11-25	148.506	2014-11-20	1.79406	2014-12-04	138.611
2014-12-01	68.98	2014-12-16	1952.82	2014-12-16	1059.62	2014-08-17	0.08683	2014-11-14	404.224	2014-11-21	145.71	2014-11-19	1.78269	2014-12-03	137.939
2014-11-28	65.94	2014-12-15	2106.12	2014-12-15	1138.21	2014-08-14	0.08106	2014-11-13	405.986	2014-11-20	150.342	2014-11-18	1.77392	2014-12-02	137.904
2014-11-26	73.7	2014-12-14	2163.18	2014-12-14	1146.13	2014-08-13	0.07824	2014-11-12	407.414	2014-11-19	150.262	2014-11-17	1.76693	2014-12-01	138.188
2014-11-25	74.04	2014-12-11	2236.41	2014-12-11	1189.3	2014-08-12	0.0755	2014-11-11	403.245	2014-11-18	148.957	2014-11-14	1.75986	2014-11-28	137.923
2014-11-24	75.74	2014-12-10	2241.43	2014-12-10	1247.73	2014-08-11	0.07487	2014-11-10	404.254	2014-11-17	147.992	2014-11-13	1.76824	2014-11-27	137.393
2014-11-21	76.52	2014-12-09	2298.61	2014-12-09	1243.21	2014-08-10	0.07576	2014-11-07	394.932	2014-11-14	146.248	2014-11-12	1.79253	2014-11-26	137.208
2014-11-20	75.63	2014-12-08	2341.11	2014-12-08	1273.17	2014-08-07	0.07668	2014-11-06	396.824	2014-11-13	147.183	2014-11-11	1.76694	2014-11-25	136.82
2014-11-19	74.55	2014-12-07	2382.16	2014-12-07	1284.22	2014-08-06	0.07882	2014-11-05	395.879	2014-11-12	146.149	2014-11-10	1.76606	2014-11-24	137.878
2014-11-18	74.55	2014-12-04	2386.47	2014-12-04	1280.19	2014-08-05	0.07997	2014-11-04	397.475	2014-11-11	147.744	2014-11-07	1.788	2014-11-21	137.562
2014-11-17	75.64	2014-12-03	2345.18	2014-12-01	1270.35	2014-08-04	0.08044	2014-11-03	397.155	2014-11-10	148.542	2014-11-06	1.79646	2014-11-20	135.668
2014-11-14	75.91	2014-12-02	2329.49	2014-11-30	1272.8	2014-08-03	0.08049	2014-10-31	395.803	2014-11-07	146.368	2014-11-05	1.78623	2014-11-19	135.23
2014-11-13	74.13	2014-12-01	2323.03	2014-11-27	1306.26	2014-07-24	0.08039	2014-10-30	391.069	2014-11-06	143.102	2014-11-04	1.79713	2014-11-18	136.452
2014-11-12	77.16	2014-11-30	2298.68	2014-11-26	1312.35	2014-07-23	0.08039	2014-10-29	388.385	2014-11-05	143.845	2014-11-03	1.78284	2014-11-17	136.453
2014-11-11	77.85	2014-11-27	2412.91	2014-11-25	1323.64	2014-07-22	0.08061	2014-10-28	382.292	2014-11-04	141.878	2014-10-31	1.77773	2014-11-14	136.056
2014-11-10	77.43	2014-11-26	2419.99	2014-11-24	1351.78	2014-07-21	0.08063	2014-10-27	374.364	2014-10-31	142.859	2014-10-30	1.77191	2014-11-13	135.753
2014-11-07	78.71	2014-11-25	2461.09	2014-11-23	1351.43	2014-07-20	0.08147	2014-10-24	376.393	2014-10-30	141.498	2014-10-29	1.79457	2014-11-12	136.484
2014-11-06	77.87	2014-11-24	2506.66	2014-11-20	1349.79	2014-07-17	0.08161	2014-10-23	376.323	2014-10-29	139.891	2014-10-28	1.80792	2014-11-11	135.96
2014-11-05	78.71	2014-11-23	2536.08	2014-11-19	1343.91	2014-07-16	0.08152	2014-10-22	380.156	2014-10-28	141.659	2014-10-27	1.82891	2014-11-10	135.503
2014-11-04	77.15	2014-11-20	2507.82	2014-11-18	1345.35	2014-07-15	0.08148	2014-10-21	382.291	2014-10-27	138.812	2014-10-24	1.85545	2014-11-07	135.838
2014-11-03	78.77	2014-11-19	2501.08	2014-11-17	1336.5	2014-07-13	0.08185	2014-10-20	384.81	2014-10-24	141.478	2014-10-23	1.87555	2014-11-05	135.766
2014-10-31	80.53	2014-11-18	2498.51	2014-11-16	1351.27	2014-07-10	0.08161	2014-10-17	382.515	2014-10-23	136.251	2014-10-22	1.83757	2014-11-03	135.506
2014-10-30	81.06	2014-11-17	2475.83	2014-11-13	1348.59	2014-07-09	0.08136	2014-10-16	384.603	2014-10-22	138.936	2014-10-21	1.83819	2014-10-31	135.516
2014-10-29	82.25	2014-11-16	2546.32	2014-11-12	1344.71	2014-07-08	0.08161	2014-10-15	387.576	2014-10-21	142.445	2014-10-20	1.8224	2014-10-30	133.132
2014-10-28	81.36	2014-11-13	2580.33	2014-11-11	1346.11	2014-07-07	0.08201	2014-10-14	385.107	2014-10-20	139.515	2014-10-17	1.82205	2014-10-29	132.017
2014-10-27	81.26	2014-11-12	2602.88	2014-11-10	1339.29	2014-07-06	0.08161	2014-10-13	386.306	2014-10-17	141.856	2014-10-16	1.83852	2014-10-28	131.204
2014-10-24	81.27	2014-11-11	2603.22	2014-11-09	1325.12	2014-07-03	0.08182	2014-10-10	387.294	2014-10-16	143.43	2014-10-15	1.81519	2014-10-27	130.273
2014-10-23	82.81	2014-11-10	2610.06	2014-11-06	1304.19	2014-07-02	0.08178	2014-10-09	389.815	2014-10-15	143.821	2014-10-14	1.82274	2014-10-23	130.989
2014-10-22	80.52	2014-11-09	2582.26	2014-11-05	1315.2			2014-10-08	388.172	2014-10-14	145.796	2014-10-13	1.78714	2014-10-22	130.638
2014-10-21	83.25	2014-11-06	2571.77	2014-11-04	1347.63	2014-06-30	0.08196	2014-09-30	385.108	2014-10-10	145.909	2014-10-10	1.80866	2014-10-21	129.743
2014-10-20	82.76	2014-11-05	2566.32	2014-11-03	1347.74	2014-06-29	0.08232	2014-09-29	383.417	2014-10-09	143.092	2014-10-08	1.81841	2014-10-20	128.739
2014-10-17	82.8	2014-11-04	2608.17	2014-11-02	1341.53	2014-06-26	0.08284	2014-09-26	383.126	2014-10-08	144.697	2014-10-07	1.81155	2014-10-17	127.057
2014-10-16	82.33	2014-11-03	2703.58	2014-10-30	1323.56	2014-06-25	0.08234	2014-09-25	382.206	2014-10-07	147.152	2014-10-06	1.80674	2014-10-16	125.745
2014-10-15	81.82	2014-11-02	2692.13	2014-10-29	1347.77	2014-06-24	0.08242	2014-09-24	381.939	2014-10-06	147.488	2014-10-02	1.81029	2014-10-14	128.127
2014-10-14	81.72	2014-10-30	2674.84	2014-10-28	1333.61	2014-06-23	0.08321	2014-09-23	376.359	2014-10-03	149.174	2014-10-01	1.82178	2014-10-13	129.306
2014-10-13	85.73	2014-10-29	2687.45	2014-10-27	1332.41	2014-06-22	0.08617	2014-09-22	372.942	2014-10-02	148.435	2014-09-30	1.85069	2014-10-10	128.515
2014-10-10	85.87	2014-10-28	2709.01	2014-10-26	1325.91	2014-06-19	0.08732	2014-09-19	379.278	2014-10-01	150.539	2014-09-29	1.84744	2014-10-09	130.211
2014-10-09	85.76	2014-10-27	2717.21	2014-10-23	1314.96	2014-06-18	0.08718	2014-09-18	377.113	2014-09-30	148.489	2014-09-26	1.86314	2014-10-08	127.597
2014-10-08	87.29	2014-10-26	2749.07	2014-10-22	1306.85	2014-06-17	0.08487	2014-09-17	375.927	2014-09-29	148.774	2014-09-25	1.87335	2014-10-07	128.046
2014-10-07	88.89	2014-10-23	2709.31	2014-10-21	1299.02	2014-06-16	0.08209	2014-09-16	373.527	2014-09-26	149.79	2014-09-24	1.90935	2014-10-01	128.736
2014-10-06	90.33	2014-10-22	2720.2	2014-10-20	1284.94	2014-06-15	0.08362	2014-09-15	380.763	2014-09-25	147.857	2014-09-23	1.91975	2014-09-30	128.64
2014-10-03	89.76	2014-10-21	2700.82	2014-10-19	1305.08	2014-06-12	0.08682	2014-09-12	380.186	2014-09-24	147.678	2014-09-22	1.93654	2014-09-29	129.223
2014-10-02	91.02	2014-10-20	2634.03	2014-10-16	1298.13	2014-06-11	0.08832	2014-09-11	377.017	2014-09-22	148.623	2014-09-19	1.94722	2014-09-26	129.593
2014-10-01	90.74	2014-10-19	2605.85	2014-10-15	1328.56	2014-06-10	0.0926	2014-09-10	378.252	2014-09-19	148.799	2014-09-18	1.95757	2014-09-25	128.617
2014-09-30	91.17	2014-10-16	2545.13	2014-10-14	1331.73	2014-06-09	0.09271	2014-09-09	379.117	2014-09-18	148.837	2014-09-17	1.94638	2014-09-24	131.321
2014-09-29	94.53	2014-10-15	2640.03	2014-10-13	1346.8	2014-06-08	0.09307	2014-09-05	379.064	2014-09-17	147.877	2014-09-16	1.95876	2014-09-23	131.3
2014-09-26	95.55	2014-10-14	2712.88	2014-10-12	1333.97	2014-06-05	0.09547	2014-09-04	375.937	2014-09-16	148.004	2014-09-15	1.97312	2014-09-22	133.563
2014-09-25	93.59	2014-10-13	2766.34	2014-10-09	1382.33	2014-06-04	0.09583	2014-09-03	372.74	2014-09-12	148.329	2014-09-12	1.95918	2014-09-19	133.414
2014-09-24	93.6	2014-10-12	2704.93	2014-10-08	1384.05	2014-06-03	0.09489	2014-09-02	368.547	2014-09-11	149.112	2014-09-11	1.99059	2014-09-18	133.539
2014-09-23	91.55	2014-10-02	2892.34	2014-10-07	1393.08	2014-06-02	0.09498	2014-09-01	363.942	2014-09-10	148.872	2014-09-05	1.97827	2014-09-17	131.02
2014-09-22	91.46	2014-10-01	2892.07	2014-10-02	1391.61	2014-06-01	0.09496	2014-08-29	361.037	2014-09-09	149.994	2014-09-04	1.96029	2014-09-16	130.172
2014-09-19	92.43	2014-09-30	2893.38	2014-10-01	1396.74	2014-05-29	0.09518	2014-08-28	357.503	2014-09-08	149.054	2014-09-03	1.96977	2014-09-15	131.635
2014-09-18	93.07	2014-09-29	2867.88	2014-09-30	1390.26	2014-05-28	0.09517	2014-08-27	359.643	2014-09-05	148.442	2014-09-02	1.96304	2014-09-12	133.004
2014-09-17	94.33	2014-09-28	2845.69	2014-09-29	1389.18	2014-05-26	0.09547	2014-08-26	358.704	2014-09-04	148.271	2014-09-01	2.00433	2014-09-11	132.956
2014-09-16	94.91	2014-09-25	2869.91	2014-09-28	1381.64	2014-05-22	0.09559	2014-08-25	362.254	2014-09-03	148.982	2014-08-29	2.01776	2014-09-10	133.016
2014-09-15	92.86	2014-09-24	2858.19	2014-09-25	1396.03	2014-05-21	0.09559	2014-08-22	364.259	2014-09-02	149.445	2014-08-28	2.01118	2014-09-09	134.07
2014-09-12	92.18	2014-09-22	2899.1	2014-09-24	1391.8	2014-05-20	0.09562	2014-08-21	362.529	2014-09-01	149.156	2014-08-27	2.01463	2014-09-08	135.435
2014-09-11	92.89	2014-09-21	2935.87	2014-09-23	1393.7	2014-05-19	0.09561	2014-08-20	364.855	2014-08-29	150.185	2014-08-26	2.04134	2014-09-05	134.229
2014-09-10	91.71	2014-09-18	2949.41	2014-09-22	1402.11	2014-05-18	0.09583	2014-08-19	365.611	2014-08-28	149.473	2014-08-25	2.03707	2014-09-04	134.039
2014-09-09	92.73	2014-09-17	2954.36	2014-09-21	1408.75	2014-05-15	0.0958	2014-08-18	364.502	2014-08-27	150.127	2014-08-22	2.04418	2014-09-03	134.283
2014-09-08	92.64	2014-09-16	2931.01	2014-09-18	1424.81	2014-05-14	0.09575	2014-08-15	361.812	2014-08-26	149.521	2014-08-21	2.04606	2014-09-02	133.336
2014-09-05	93.32	2014-09-15	2914.85	2014-09-17	1408.04	2014-05-13	0.09573	2014-08-14	358.629	2014-08-25	150.173	2014-08-20	2.03522	2014-09-01	132.642
2014-09-04	94.51	2014-09-14	2940.29	2014-09-16	1402.01	2014-05-12	0.09584	2014-08-13	361.244	2014-08-22	149.401	2014-08-19	2.02163	2014-08-28	131.246
2014-09-03	95.5	2014-09-11	2949.62	2014-09-15	1404.03	2014-05-11	0.09717	2014-08-12	360.754	2014-08-21	149.739	2014-08-18	2.01655	2014-08-27	131.522
2014-09-02	92.92	2014-09-10	2966.54	2014-09-14	1404.76	2014-05-08	0.09613	2014-08-11	361.491	2014-08-20	149.396	2014-08-14	1.99977	2014-08-26	130.708
2014-08-29	97.86	2014-09-09	2972.77	2014-09-11	1410.35	2014-05-07	0.09639	2014-08-08	356.521	2014-08-19	148.484	2014-08-13	2.02648	2014-08-25	130.695
2014-08-28	96.44	2014-09-08	2971.29	2014-09-10	1392.86	2014-05-06	0.09565	2014-08-07	355.003	2014-08-18	148.277	2014-08-12	2.03151	2014-08-22	130.981
2014-08-27	95.82	2014-09-07	2969.11	2014-09-09	1407.04	2014-05-05	0.09554	2014-08-06	359.546	2014-08-15	148.092	2014-08-11	2.01808	2014-08-21	130.324
2014-08-26	95.78	2014-09-04	2951.29	2014-09-08	1412.03	2014-05-04	0.09524	2014-08-05	359.762	2014-08-14	145.085	2014-08-08	2.02023	2014-08-20	129.944
2014-08-25	95.39	2014-09-03	2949.25	2014-09-07	1405.1	2014-04-24	0.09492	2014-08-04	359.838	2014-08-13	149.176	2014-08-07	2.00268	2014-08-19	129.979
2014-08-22	93.61	2014-09-02	2945.79	2014-09-04	1399.72	2014-04-23	0.09472	2014-08-01	353.706	2014-08-12	148.436	2014-08-06	1.98502	2014-08-18	129.369
2014-08-21	93.97	2014-09-01	2964.07	2014-09-03	1410.48	2014-04-22	0.09488	2014-07-31	356.54	2014-08-11	149.161	2014-08-05	1.97903	2014-08-14	127.932
2014-08-20	96.4	2014-08-31	2962.99	2014-09-02	1396.43	2014-04-21	0.09503	2014-07-30	353.432	2014-08-08	150.985	2014-08-04	1.9685	2014-08-13	126.676
2014-08-19	94.35	2014-08-28	2944.23	2014-09-01	1396.29	2014-04-20	0.09493	2014-07-29	353.267	2014-08-07	151.519	2014-08-01	1.97977	2014-08-12	125.967
2014-08-18	96.44	2014-08-27	2941.01	2014-08-31	1383.81	2014-04-17	0.09498	2014-07-28	351.98	2014-08-06	151.879	2014-07-31	1.99428	2014-08-11	124.719
2014-08-15	97.3	2014-08-26	2916.98	2014-08-28	1380.61	2014-04-16	0.0948	2014-07-25	343.44	2014-08-05	151.994	2014-07-30	1.9981	2014-08-08	123.699
2014-08-14	95.54	2014-08-25	2891.1	2014-08-27	1396.36	2014-04-15	0.09454	2014-07-24	339.861	2014-08-04	152.908	2014-07-29	2.01398	2014-08-07	124.403
2014-08-13	97.57	2014-08-24	2907.17	2014-08-26	1392.73	2014-04-14	0.09408	2014-07-23	335.294	2014-08-01	152.488	2014-07-28	2.00643	2014-08-06	125.21
2014-08-12	97.36	2014-08-21	2862.3	2014-08-25	1382.83	2014-04-13	0.09413	2014-07-22	334.588	2014-07-31	151.801	2014-07-25	2.01204	2014-08-05	126.896
2014-08-11	98.09	2014-08-20	2857.36	2014-08-24	1383.54	2014-04-10	0.09415	2014-07-21	330.855	2014-07-30	150.097	2014-07-24	2.02498	2014-08-04	125.953
2014-08-08	97.61	2014-08-19	2842.25	2014-08-21	1375.24	2014-04-09	0.09373	2014-07-18	331.696	2014-07-29	151.05	2014-07-23	2.01131	2014-08-01	124.62
2014-08-07	97.34	2014-08-18	2839.65	2014-08-20	1376.28	2014-04-08	0.09331	2014-07-17	331.461	2014-07-28	151.195	2014-07-22	1.99658	2014-07-31	126.881
2014-08-06	96.93	2014-08-17	2836.77	2014-08-19	1375.82	2014-04-07	0.09342	2014-07-16	333.158	2014-07-25	150.056	2014-07-21	1.98194	2014-07-30	128.943
2014-08-05	97.34	2014-08-14	2823.01	2014-08-18	1375.31	2014-04-06	0.09166	2014-07-15	333.504	2014-07-24	151.67	2014-07-18	1.96574	2014-07-28	128.946
2014-08-04	98.26	2014-08-13	2824.38	2014-08-17	1365.83	2014-04-03	0.09169	2014-07-14	333.217	2014-07-23	151.222	2014-07-17	1.9807	2014-07-25	129.717
2014-08-01	97.86	2014-08-12	2823.18	2014-08-14	1375.7	2014-04-02	0.09174	2014-07-11	329.995	2014-07-22	151.453	2014-07-16	1.9824	2014-07-24	130.334
2014-07-31	98.23	2014-08-11	2825.37	2014-08-13	1362.07	2014-04-01	0.09188	2014-07-10	328.643	2014-07-18	150.559	2014-07-15	1.96528	2014-07-23	129.991
2014-07-30	104.29	2014-08-10	2820.8	2014-08-12	1357.81	2014-03-31	0.09215	2014-07-09	328.814	2014-07-17	149.65	2014-07-14	1.96106	2014-07-22	129.212
2014-07-29	104.91	2014-08-07	2813.69	2014-08-11	1360.59	2014-03-30	0.09146	2014-07-08	332.794	2014-07-16	150.197	2014-07-11	1.96282	2014-07-21	127.425
2014-07-28	105.68	2014-08-06	2793.85	2014-08-10	1345.86	2014-03-27	0.09075	2014-07-07	332.027	2014-07-15	150.424	2014-07-10	1.95446	2014-07-18	127.034
2014-07-25	105.23	2014-08-05	2786.51	2014-08-07	1340.87	2014-03-26	0.09009	2014-07-04	331.991	2014-07-14	150.807	2014-07-09	1.95872	2014-07-17	126.718
2014-07-24	102.76	2014-08-04	2774.51	2014-08-06	1338.44	2014-03-25	0.09043	2014-07-03	331.954	2014-07-11	151.016	2014-07-08	1.95705	2014-07-16	126.953
2014-07-23	103.81	2014-08-03	2747.14	2014-08-05	1351.14	2014-03-24	0.09053	2014-07-02	331.613	2014-07-10	151.226	2014-07-07	1.95101	2014-07-15	125.085
2014-07-22	104.59	2014-07-24	2723.56	2014-08-04	1356.97	2014-03-23	0.09071	2014-07-01	330.712	2014-07-09	150.179	2014-07-04	1.97246	2014-07-14	124.081
2014-07-21	105.34	2014-07-23	2709.7	2014-08-03	1359.29	2014-03-20	0.0895	2014-06-30	330.152	2014-07-08	150.982	2014-07-03	1.976	2014-07-11	124.064
2014-07-18	103.83	2014-07-22	2673.09	2014-07-31	1376.21	2014-03-19	0.08991	2014-06-27	327.482	2014-07-07	150.952	2014-07-02	1.98277	2014-07-10	126.002
2014-07-17	103.84	2014-07-21	2599.66	2014-07-27	1362.7	2014-03-18	0.09083	2014-06-26	327.519	2014-07-04	149.69	2014-07-01	1.98215	2014-07-09	126.987
2014-07-16	101.88	2014-07-20	2596.2	2014-07-24	1348.4	2014-03-17	0.09141	2014-06-25	324.902	2014-07-03	148.91	2014-06-30	1.99075	2014-07-08	127.342
2014-07-15	100.56	2014-07-17	2609.41	2014-07-23	1351.49	2014-03-16	0.09165	2014-06-24	326.447	2014-07-02	150.615	2014-06-27	1.99297	2014-07-07	129.98
2014-07-14	101.73	2014-07-16	2615.73	2014-07-22	1355.05	2014-03-13	0.09191	2014-06-23	325.199	2014-07-01	149.996	2014-06-26	1.9959	2014-07-04	129.654
2014-07-11	101.48	2014-07-15	2612.68	2014-07-21	1357.97	2014-03-11	0.09195	2014-06-20	325.486	2014-06-30	150.6	2014-06-25	1.97733	2014-07-03	129.524
2014-07-10	103.61	2014-07-14	2615.2	2014-07-20	1338.17	2014-03-10	0.09355	2014-06-19	325.004	2014-06-27	150.812	2014-06-24	1.97958	2014-07-02	129.682
2014-07-09	102.93	2014-07-13	2616.25	2014-07-17	1370.28	2014-03-09	0.09373	2014-06-18	329.886	2014-06-26	150.293	2014-06-23	1.96013	2014-07-01	127.086
2014-07-08	104.06	2014-07-10	2613.93	2014-07-16	1357.3	2014-03-06	0.09365	2014-06-17	331.882	2014-06-25	150.792	2014-06-20	1.96145	2014-06-30	126.761
2014-07-07	104.19	2014-07-09	2609.7	2014-07-15	1341.58	2014-03-05	0.09357	2014-06-16	334.936	2014-06-24	147.977	2014-06-19	1.94373	2014-06-27	124.949
2014-07-03	104.76	2014-07-08	2607.55	2014-07-14	1337.97	2014-03-04	0.09534	2014-06-13	333.588	2014-06-23	146.608	2014-06-18	1.95812	2014-06-26	124.491
2014-07-02	105.18	2014-07-07	2610.19	2014-07-13	1318.05	2014-03-02	0.09405	2014-06-12	329.958	2014-06-20	146.62	2014-06-17	1.93916	2014-06-25	125.871
2014-07-01	106.06	2014-07-06	2600.23	2014-07-10	1319.67	2014-02-27	0.09388	2014-06-11	329.996	2014-06-19	147.989	2014-06-16	1.92685	2014-06-24	125.904
2014-06-30	106.07	2014-07-03	2582.97	2014-07-09	1311.58	2014-02-26	0.09395	2014-06-10	329.745	2014-06-18	146.972	2014-06-13	1.95462	2014-06-23	124.597
2014-06-27	106.46	2014-07-02	2580.59	2014-07-08	1314.73	2014-02-25	0.09402	2014-06-09	325.401	2014-06-17	147.798	2014-06-12	1.94604	2014-06-20	124.685
2014-06-26	106.49	2014-07-01	2555.47	2014-07-07	1323.77	2014-02-24	0.09454	2014-06-06	324.751	2014-06-16	146.462	2014-06-11	1.95772	2014-06-19	125.375
2014-06-25	107.04	2014-06-30	2536.47	2014-07-06	1320.3	2014-02-23	0.09471	2014-06-05	326.243	2014-06-13	147.508	2014-06-10	1.95257	2014-06-18	125.639
2014-06-24	106.64	2014-06-29	2536.58	2014-07-03	1298.94	2014-02-20	0.09505	2014-06-04	323.875	2014-06-12	147.038	2014-06-09	1.95095	2014-06-17	126.519
2014-06-23	106.83	2014-06-26	2551.46	2014-07-02	1291.2	2014-02-19	0.09541	2014-06-03	325.952	2014-06-11	147.188	2014-06-05	1.97655	2014-06-16	125.243
2014-06-20	107.95	2014-06-25	2554.4	2014-07-01	1246.77	2014-02-18	0.09582	2014-05-30	326.42	2014-06-10	146.732	2014-06-03	1.97988	2014-06-13	126.259
2014-06-19	107.08	2014-06-24	2538.69	2014-06-30	1239.11	2014-02-17	0.09597	2014-05-29	327.15	2014-06-09	146.676	2014-06-02	1.97874	2014-06-12	129.074
2014-06-18	106.64	2014-06-23	2547.07	2014-06-29	1265.33	2014-02-16	0.09616	2014-05-28	327.79	2014-06-06	145.887	2014-05-30	1.95714	2014-06-11	128.577
2014-06-17	106.95	2014-06-22	2574.83	2014-06-26	1270.05	2014-02-13	0.09669	2014-05-27	325.598	2014-06-05	143.765	2014-05-29	1.95564	2014-06-10	129.054
2014-06-16	107.52	2014-06-19	2572.25	2014-06-25	1263.11	2014-02-12	0.09674	2014-05-26	327.154	2014-06-04	144.505	2014-05-28	1.96035	2014-06-09	129.266
2014-06-13	107.49	2014-06-18	2569.93	2014-06-24	1239.67	2014-02-11	0.09694	2014-05-23	326.199	2014-06-03	144.144	2014-05-27	1.95464	2014-06-06	128.608
2014-06-12	107.2	2014-06-17	2552.73	2014-06-23	1282.23	2014-02-10	0.09658	2014-05-22	324.08	2014-06-02	143.341	2014-05-26	1.95421	2014-06-05	126.433
2014-06-11	105.04	2014-06-16	2538.84	2014-06-22	1307.87	2014-02-09	0.09646	2014-05-21	324.615	2014-05-30	143.302	2014-05-23	1.97503	2014-06-04	124.923
2014-06-10	105.02	2014-06-15	2590.44	2014-06-19	1307.87	2014-02-06	0.09641	2014-05-20	322.015	2014-05-29	141.814	2014-05-22	1.97347	2014-06-03	125.058
2014-06-09	105.09	2014-06-12	2619.96	2014-06-18	1301.74	2014-02-05	0.09686	2014-05-19	321.462	2014-05-28	140.87	2014-05-21	1.95186	2014-06-02	124.356
2014-06-06	103.32	2014-06-11	2631.89	2014-06-17	1292.96	2014-02-04	0.09637	2014-05-16	325.068	2014-05-27	138.387	2014-05-20	1.96248	2014-05-30	121.982
2014-06-05	103.17	2014-06-10	2641.09	2014-06-16	1302.31	2014-02-03	0.09691	2014-05-15	325.24	2014-05-26	139.001	2014-05-19	1.96807	2014-05-29	122.812
2014-06-04	103.27	2014-06-09	2637.34	2014-06-15	1315.43	2014-01-30	0.09666	2014-05-14	328.765	2014-05-23	138.294	2014-05-16	1.96643	2014-05-28	124.358
2014-06-03	103.34	2014-06-08	2627.04	2014-06-12	1342.68	2014-01-29	0.09685	2014-05-13	329.376	2014-05-22	138.937	2014-05-15	1.9554	2014-05-27	124.231
2014-06-02	103.07	2014-06-05	2628.88	2014-06-11	1327.66	2014-01-28	0.09731	2014-05-12	329.355	2014-05-21	140.758	2014-05-14	1.96201	2014-05-26	125.421
2014-05-30	103.4	2014-06-04	2627.99	2014-06-10	1325.8	2014-01-27	0.09678	2014-05-09	322.903	2014-05-20	141.552	2014-05-13	1.97172	2014-05-23	126.221
2014-05-29	104.26	2014-06-03	2623.28	2014-06-09	1347.15	2014-01-23	0.09706	2014-05-08	323.526	2014-05-19	141.08	2014-05-12	1.96663	2014-05-22	124.661
2014-05-28	103.37	2014-06-02	2630.14	2014-06-08	1360.7	2014-01-22	0.09684	2014-05-07	322.449	2014-05-16	138.558	2014-05-09	1.95568	2014-05-21	123.635
2014-05-27	104.78	2014-06-01	2630.09	2014-06-05	1376.37	2014-01-21	0.09644	2014-05-06	325.789	2014-05-15	139.458	2014-05-08	1.95633	2014-05-20	124.185
2014-05-22	104.03	2014-05-29	2619.08	2014-06-04	1366.45	2014-01-20	0.09625	2014-05-05	324.486	2014-05-14	139.366	2014-05-07	1.93903	2014-05-19	124.359
2014-05-21	104.31	2014-05-28	2612.15	2014-06-03	1378.7	2014-01-19	0.09605	2014-04-30	323.725	2014-05-13	138.016	2014-05-02	1.91851	2014-05-16	123.036
2014-05-20	102.8	2014-05-27	2620.9	2014-06-02	1397.64	2014-01-16	0.0971	2014-04-29	322.795	2014-05-12	141.269	2014-04-30	1.90872	2014-05-15	119.667
2014-05-19	102.95	2014-05-26	2618.66	2014-06-01	1404.21	2014-01-15	0.09688	2014-04-28	320.266	2014-05-09	141.636	2014-04-29	1.90801	2014-05-14	119.544
2014-05-16	102.31	2014-05-25	2605.72	2014-05-29	1430.24	2014-01-14	0.09676	2014-04-25	325.655	2014-05-08	140.044	2014-04-28	1.89573	2014-05-13	119.683
2014-05-15	101.74	2014-05-22	2599.89	2014-05-28	1355.21	2014-01-12	0.09686	2014-04-24	329.769	2014-05-07	139.411	2014-04-25	1.90274	2014-05-12	117.713
2014-05-14	102.63	2014-05-21	2603.8	2014-05-27	1388.12	2014-01-09	0.09683	2014-04-23	331.147	2014-05-02	141.242	2014-04-24	1.89857	2014-05-09	114.576
2014-05-13	102.01	2014-05-20	2594.64	2014-05-26	1374.47	2014-01-08	0.09707	2014-04-22	332.323	2014-05-01	140.729	2014-04-23	1.90782	2014-05-08	111.174
2014-05-12	100.89	2014-05-19	2592.85	2014-05-22	1341.06	2014-01-07	0.09781	2014-04-21	331.94	2014-04-30	142.22	2014-04-22	1.90351	2014-05-07	111.041
2014-05-09	100.32	2014-05-18	2615.25	2014-05-21	1315.37	2013-12-26	0.09712	2014-04-18	337.02	2014-04-28	140.214	2014-04-21	1.8949	2014-05-06	112.113
2014-05-08	100.52	2014-05-15	2614.81	2014-05-20	1293.19	2013-12-23	0.09703	2014-04-17	337.528	2014-04-25	141.474	2014-04-18	1.92353	2014-05-05	111.257
2014-05-07	101.06	2014-05-14	2618.29	2014-05-19	1325.77	2013-12-19	0.09696	2014-04-16	338.27	2014-04-24	141.733	2014-04-17	1.92011	2014-05-02	111.574
2014-05-06	99.81	2014-05-13	2617.3	2014-05-18	1357.5	2013-12-18	0.09728	2014-04-15	337.704	2014-04-23	140.796	2014-04-16	1.93094	2014-04-30	111.096
2014-05-05	99.74	2014-05-12	2606.55	2014-05-15	1367.09	2013-12-17	0.09722	2014-04-14	342.752	2014-04-22	141.004	2014-04-15	1.92379	2014-04-29	111.546
2014-05-02	100.09	2014-05-11	2603.92	2014-05-14	1365.55	2013-12-16	0.09743	2014-04-11	342.978	2014-04-21	137.859	2014-04-14	1.93057	2014-04-28	111.426
2014-05-01	99.69	2014-05-08	2609.39	2014-05-13	1370.83	2013-12-15	0.09728	2014-04-10	343.538	2014-04-18	136.629	2014-04-11	1.91765	2014-04-25	111.787
2014-04-30	100.07	2014-05-07	2598.28	2014-05-12	1363.23	2013-12-12	0.09738	2014-04-09	339.532	2014-04-17	137.389	2014-04-10	1.92018	2014-04-23	111.921
2014-04-29	101.56	2014-05-06	2598.02	2014-05-11	1358.04	2013-12-11	0.09736	2014-04-08	338.46	2014-04-16	140.93	2014-04-09	1.9069	2014-04-22	112.014
2014-04-28	101.13	2014-05-05	2597.07	2014-05-08	1372.89	2013-12-10	0.0973	2014-04-04	331.503	2014-04-15	140.358	2014-04-08	1.92047	2014-04-21	112.699
2014-04-25	100.85	2014-05-04	2600.94	2014-05-07	1368.61	2013-12-09	0.09727	2014-04-03	329.046	2014-04-14	143.303	2014-04-07	1.92189	2014-04-17	112.362
2014-04-24	102.2	2014-05-01	2575.62	2014-05-06	1375.59	2013-12-08	0.09703	2014-04-02	331.784	2014-04-11	143.594	2014-04-04	1.93644	2014-04-16	110.816
2014-04-23	101.47	2014-04-30	2555.72	2014-05-05	1386.12	2013-12-05	0.09701	2014-04-01	329.884	2014-04-10	145.783	2014-04-03	1.92819	2014-04-15	111.353
2014-04-22	101.69	2014-04-29	2549.77	2014-05-04	1377.69	2013-12-04	0.09719	2014-03-31	326.977	2014-04-09	145.006	2014-04-02	1.90558	2014-04-11	112.271
2014-04-21	104.35	2014-04-28	2553.14	2014-05-01	1377.2	2013-12-03	0.09727	2014-03-28	328.672	2014-04-08	144.033	2014-04-01	1.88529	2014-04-10	112.731
2014-04-17	104.33	2014-04-27	2553.03	2014-04-30	1373.43	2013-12-02	0.09839	2014-03-27	329.356	2014-04-07	142.835	2014-03-31	1.89115	2014-04-09	113.023
2014-04-16	103.71	2014-04-24	2548.03	2014-04-29	1380.74	2013-12-01	0.09815	2014-03-26	332.33	2014-04-04	143.862	2014-03-28	1.88348	2014-04-07	111.225
2014-04-15	103.7	2014-04-23	2545.33	2014-04-28	1385.86	2013-11-28	0.09809	2014-03-25	333.33	2014-04-03	142.888	2014-03-27	1.88724	2014-04-04	111.847
2014-04-14	104.05	2014-04-22	2561.41	2014-04-27	1402.98	2013-11-27	0.09797	2014-03-24	333.529	2014-04-02	143.137	2014-03-26	1.8833	2014-04-03	111.611
2014-04-11	103.68	2014-04-21	2564.19	2014-04-24	1407.86	2013-11-26	0.09779	2014-03-21	328.819	2014-04-01	141.822	2014-03-25	1.8699	2014-04-02	112.833
2014-04-10	103.37	2014-04-20	2569.44	2014-04-23	1418.97	2013-11-25	0.09785	2014-03-20	320.099	2014-03-31	141.031	2014-03-24	1.85296	2014-04-01	112.22
2014-04-09	103.55	2014-04-17	2541.15	2014-04-22	1412.91	2013-11-24	0.09752	2014-03-19	326.434	2014-03-28	141.706	2014-03-21	1.85247	2014-03-31	111.939
2014-04-08	102.57	2014-04-16	2534.15	2014-04-21	1413.51	2013-11-21	0.09831	2014-03-18	326.961	2014-03-27	138.8	2014-03-20	1.82645	2014-03-28	111.801
2014-04-07	100.43	2014-04-15	2534.34	2014-04-20	1399.33	2013-11-19	0.09836	2014-03-17	327.429	2014-03-26	142.264	2014-03-19	1.80323	2014-03-27	110.295
2014-04-04	101.16	2014-04-14	2518.58	2014-04-17	1403.93	2013-11-18	0.09862	2014-03-14	325.845	2014-03-25	142.081	2014-03-18	1.80473	2014-03-26	109.827
2014-04-03	100.29	2014-04-13	2513.39	2014-04-16	1397.12	2013-11-17	0.09875	2014-03-13	329.022	2014-03-24	140.487	2014-03-17	1.79281	2014-03-25	109.425
2014-04-02	99.6	2014-04-10	2535.42	2014-04-15	1384.6	2013-11-13	0.09891	2014-03-12	325.008	2014-03-20	141.312	2014-03-14	1.77656	2014-03-24	108.568
2014-04-01	99.69	2014-04-09	2544.63	2014-04-14	1397.83	2013-11-12	0.09882	2014-03-11	325.964	2014-03-19	145.497	2014-03-13	1.80926	2014-03-22	106.62
2014-03-31	101.57	2014-04-08	2550.47	2014-04-13	1405.64	2013-11-10	0.09841	2014-03-10	325.644	2014-03-18	144.461	2014-03-12	1.81459	2014-03-21	106.592
2014-03-28	101.73	2014-04-07	2535.02	2014-04-10	1408.09	2013-11-07	0.09852	2014-03-07	336.084	2014-03-17	147.807	2014-03-11	1.80467	2014-03-20	106.037
2014-03-27	101.25	2014-04-06	2541.1	2014-04-09	1379.84	2013-11-06	0.09896	2014-03-06	336.428	2014-03-14	146.513	2014-03-10	1.79212	2014-03-19	106.958
2014-03-26	100.61	2014-04-03	2548.65	2014-04-08	1363.15	2013-11-04	0.09889	2014-03-05	335.088	2014-03-13	147.833	2014-03-07	1.80744	2014-03-18	106.834
2014-03-25	99.66	2014-04-02	2543.08	2014-04-07	1364.62	2013-11-03	0.09891	2014-03-04	337.11	2014-03-12	146.982	2014-03-06	1.80502	2014-03-14	106.114
2014-03-24	100.05	2014-04-01	2537.71	2014-04-06	1352.13	2013-10-31	0.09902	2014-03-03	337.579	2014-03-11	145.542	2014-03-05	1.83814	2014-03-13	105.762
2014-03-21	99.97	2014-03-31	2526.05	2014-04-03	1340.45	2013-10-30	0.0989	2014-02-28	334.586	2014-03-10	144.088	2014-03-04	1.83137	2014-03-12	106.805
2014-03-20	99.68	2014-03-30	2523.26	2014-04-02	1349.07	2013-10-29	0.09899	2014-02-27	334.033	2014-03-07	144.471	2014-03-03	1.85378	2014-03-11	106.643
2014-03-19	100.71	2014-03-27	2512.49	2014-04-01	1348.82	2013-10-28	0.0991	2014-02-26	333.304	2014-03-06	145.401	2014-02-28	1.86181	2014-03-10	107.124
2014-03-18	100.08	2014-03-26	2519.57	2014-03-31	1332.54	2013-10-27	0.09916	2014-02-25	332.134	2014-03-05	146.176	2014-02-27	1.83944	2014-03-07	106.586
2014-03-17	98.43	2014-03-25	2515.3	2014-03-30	1334.29	2013-10-24	0.09943	2014-02-24	340.535	2014-03-04	145.973	2014-02-26	1.82591	2014-03-06	105.069
2014-03-14	99.23	2014-03-24	2514.93	2014-03-27	1321.84	2013-10-23	0.09935	2014-02-21	347.008	2014-03-03	147.334	2014-02-25	1.83251	2014-03-05	103.089
2014-03-13	98.57	2014-03-23	2512.52	2014-03-26	1321.18	2013-10-22	0.09866	2014-02-20	351.583	2014-02-28	144.715	2014-02-24	1.8503	2014-03-04	101.73
2014-03-12	98.29	2014-03-20	2481.24	2014-03-25	1310.11	2013-10-21	0.09812	2014-02-19	352.62	2014-02-27	144.833	2014-02-21	1.85462	2014-03-03	100.084
2014-03-11	100.29	2014-03-19	2484.64	2014-03-24	1307.61	2013-10-20	0.09849	2014-02-18	349.26	2014-02-26	141.16	2014-02-20	1.84381	2014-02-28	101.568
2014-03-10	101.39	2014-03-18	2488.18	2014-03-23	1305.57	2013-10-13	0.09905	2014-02-17	352.117	2014-02-25	144.374	2014-02-19	1.8319	2014-02-26	100.428
2014-03-07	102.82	2014-03-17	2497.81	2014-03-20	1302.71	2013-10-10	0.09797	2014-02-14	348.954	2014-02-24	144.982	2014-02-18	1.82117	2014-02-25	100.304
2014-03-06	101.82	2014-03-16	2500.76	2014-03-19	1316.75	2013-10-09	0.09807	2014-02-13	346.082	2014-02-21	141.234	2014-02-17	1.82417	2014-02-24	99.9943
2014-03-05	101.75	2014-03-13	2502.69	2014-03-18	1319.98	2013-10-08	0.09809	2014-02-12	348.017	2014-02-20	140.558	2014-02-14	1.79819	2014-02-21	99.0418
2014-03-04	103.64	2014-03-12	2493.36	2014-03-17	1313.02	2013-10-07	0.09837	2014-02-11	347.112	2014-02-19	142.219	2014-02-13	1.82013	2014-02-20	98.0121
2014-03-03	105.34	2014-03-11	2494.21	2014-03-16	1288.37	2013-10-03	0.09726	2014-02-10	344.275	2014-02-18	144.391	2014-02-12	1.82874	2014-02-19	98.9753
2014-02-28	102.88	2014-03-10	2491.34	2014-03-13	1294.25	2013-10-02	0.09818	2014-02-07	337.209	2014-02-17	144.015	2014-02-11	1.83626	2014-02-18	98.5754
2014-02-27	102.68	2014-03-09	2493.23	2014-03-12	1266.04	2013-10-01	0.09816	2014-01-30	335.337	2014-02-14	141.442	2014-02-10	1.83215	2014-02-17	98.2687
2014-02-26	102.93	2014-03-06	2466.09	2014-03-11	1302.1	2013-09-30	0.09776	2014-01-29	338.504	2014-02-13	138.926	2014-02-07	1.81219	2014-02-14	97.7803
2014-02-25	102.2	2014-03-05	2442.76	2014-03-10	1314.66	2013-09-29	0.09764	2014-01-28	336.85	2014-02-12	139.832	2014-02-06	1.82226	2014-02-13	96.4551
2014-02-24	103.17	2014-03-04	2439.4	2014-03-09	1328.13	2013-09-26	0.09743	2014-01-27	336.133	2014-02-10	137.852	2014-02-05	1.80877	2014-02-12	98.3503
2014-02-21	102.53	2014-03-03	2405.07	2014-03-06	1333.21	2013-09-25	0.09742	2014-01-24	339.636	2014-02-07	144.501	2014-02-04	1.79217	2014-02-11	97.6445
2014-02-20	103.2	2014-03-02	2423.26	2014-03-05	1344.46	2013-09-24	0.09922	2014-01-23	337.484	2014-02-06	145.892	2014-02-03	1.78929	2014-02-10	97.1131
2014-02-19	103.46	2014-02-27	2428.15	2014-03-04	1339.58	2013-09-23	0.09867	2014-01-22	339.104	2014-02-05	145.997	2014-01-29	1.77569	2014-02-07	97.6872
2014-02-18	102.54	2014-02-26	2415.22	2014-03-03	1322.57	2013-09-22	0.0993	2014-01-21	331.876	2014-02-04	150.631	2014-01-28	1.75395	2014-02-06	97.1395
2014-02-14	100.31	2014-02-25	2416.32	2014-03-02	1346.12	2013-09-19	0.10056	2014-01-20	328.975	2014-02-03	145.58	2014-01-27	1.75054	2014-02-05	96.3761
2014-02-13	100.27	2014-02-24	2414.96	2014-02-27	1350.03	2013-09-18	0.10052	2014-01-17	331.402	2014-01-31	146.583	2014-01-24	1.76924	2014-02-04	96.3505
2014-02-12	100.38	2014-02-23	2405.67	2014-02-26	1357.33	2013-09-17	0.10154	2014-01-16	334.176	2014-01-30	150.455	2014-01-23	1.80612	2014-02-03	95.6866
2014-02-11	99.96	2014-02-20	2396.65	2014-02-25	1350.05	2013-09-16	0.10114	2014-01-15	334.775	2014-01-29	151.695	2014-01-22	1.77907	2014-01-31	97.3075
2014-02-10	100.12	2014-02-19	2391.05	2014-02-24	1329.44	2013-09-15	0.1016	2014-01-14	335.52	2014-01-28	151.513	2014-01-21	1.76455	2014-01-30	97.2033
2014-02-07	99.98	2014-02-18	2388.11	2014-02-23	1326.32	2013-09-12	0.1017	2014-01-13	332.55	2014-01-27	151.622	2014-01-20	1.78755	2014-01-29	97.2812
2014-02-06	97.84	2014-02-17	2383.72	2014-02-20	1338.06	2013-09-11	0.10175	2014-01-10	332.743	2014-01-24	150.199	2014-01-17	1.80737	2014-01-28	97.6365
2014-02-05	97.4	2014-02-16	2391.93	2014-02-19	1329.44	2013-09-10	0.10191	2014-01-09	334.851	2014-01-23	150.843	2014-01-16	1.84286	2014-01-27	96.6512
2014-02-04	97.24	2014-02-13	2380.97	2014-02-18	1325.95	2013-09-09	0.10161	2014-01-08	337.818	2014-01-22	150.835	2014-01-15	1.84351	2014-01-24	99.945
2014-02-03	96.44	2014-02-12	2376.37	2014-02-17	1328.61	2013-09-05	0.10233	2014-01-07	338.305	2014-01-21	151.135	2014-01-14	1.83652	2014-01-23	101.95
2014-01-31	97.55	2014-02-11	2362.2	2014-02-16	1331.81	2013-09-04	0.10243	2014-01-06	337.86	2014-01-20	148.349	2014-01-13	1.83015	2014-01-22	102.439
2014-01-30	98.25	2014-02-10	2366.13	2014-02-13	1331.96	2013-09-03	0.10248	2014-01-03	344.257	2014-01-17	152.927	2014-01-10	1.84059	2014-01-21	101.891
2014-01-29	97.34	2014-02-09	2363.96	2014-02-12	1325.43	2013-09-02	0.10231	2014-01-02	348.659	2014-01-16	151.573	2014-01-09	1.83634	2014-01-20	102.424
2014-01-28	97.49	2014-02-06	2351.69	2014-02-11	1326.28	2013-09-01	0.10197	2013-12-31	349.61	2014-01-15	153.64	2014-01-08	1.83444	2014-01-17	101.567
2014-01-27	95.82	2014-02-05	2344.43	2014-02-10	1332.97	2013-08-29	0.10182	2013-12-30	345.978	2014-01-14	151.348	2014-01-07	1.84018	2014-01-16	102.764
2014-01-24	96.66	2014-02-04	2338	2014-02-09	1314.02	2013-08-28	0.10172	2013-12-27	346.301	2014-01-10	152.911	2014-01-06	1.82848	2014-01-15	102.637
2014-01-23	97.23	2014-02-03	2348.26	2014-02-06	1285.49	2013-08-27	0.10178	2013-12-26	341.695	2014-01-09	155.037	2014-01-03	1.83017	2014-01-14	101.518
2014-01-22	96.35	2014-02-02	2355.78	2014-02-05	1276.4	2013-08-26	0.10187	2013-12-25	347.136	2014-01-08	153.982	2014-01-02	1.83341	2014-01-13	102.061
2014-01-21	94.51	2014-01-30	2335.85	2014-02-04	1269.17	2013-08-25	0.10168	2013-12-24	344.613	2014-01-07	154.469	2013-12-30	1.83233	2014-01-10	100.342
2014-01-16	93.54	2014-01-29	2320.75	2014-02-03	1273.72	2013-08-22	0.10194	2013-12-23	344.234	2014-01-06	153.352	2013-12-27	1.83288	2014-01-09	99.3933
2014-01-15	93.78	2014-01-28	2307.99	2014-02-02	1277.7	2013-08-21	0.10197	2013-12-20	343.578	2013-12-30	152.416	2013-12-26	1.8444	2014-01-08	99.3739
2014-01-14	92.15	2014-01-27	2307.7	2014-01-30	1272.28	2013-08-20	0.10203	2013-12-19	350.392	2013-12-27	152.542	2013-12-24	1.86993	2014-01-07	99.1305
2014-01-13	91.45	2014-01-26	2329.24	2014-01-29	1268.92	2013-08-19	0.10297	2013-12-18	353.814	2013-12-26	152.317	2013-12-23	1.90648	2014-01-06	99.3095
2014-01-10	92.39	2014-01-23	2338.88	2014-01-28	1248.52	2013-08-18	0.10264	2013-12-17	354.309	2013-12-25	151.103	2013-12-20	1.89826	2014-01-03	99.8256
2014-01-09	91.36	2014-01-22	2336	2014-01-27	1232.69	2013-08-15	0.10242	2013-12-16	355.896	2013-12-24	148.77	2013-12-19	1.88667	2014-01-02	99.8339
2014-01-08	91.9	2014-01-21	2328.95	2014-01-26	1244.36	2013-08-14	0.10247	2013-12-13	361.678	2013-12-20	147.13	2013-12-18	1.88749	2014-01-01	101.989
2014-01-07	93.31	2014-01-20	2327.1	2014-01-23	1267.44	2013-08-13	0.10257	2013-12-12	362.648	2013-12-19	149.183	2013-12-17	1.88134	2013-12-31	101.916
2014-01-06	93.12	2014-01-19	2330.28	2014-01-22	1246.41	2013-08-12	0.10239	2013-12-11	362.999	2013-12-18	148.791	2013-12-16	1.86774	2013-12-30	101.766
2014-01-03	93.66	2014-01-16	2335.97	2014-01-21	1247.2	2013-08-07	0.1023	2013-12-10	368.578	2013-12-17	151.485	2013-12-13	1.86171	2013-12-27	101.862
2014-01-02	95.14	2014-01-15	2331.7	2014-01-20	1244.21	2013-08-06	0.10207	2013-12-09	368.531	2013-12-16	151.846	2013-12-12	1.87613	2013-12-26	101.403
2013-12-31	98.17	2014-01-14	2318.61	2014-01-19	1242.03	2013-08-05	0.10221	2013-12-06	367.758	2013-12-13	151.576	2013-12-11	1.86457	2013-12-24	101.423
2013-12-30	98.9	2014-01-13	2322.55	2014-01-16	1231	2013-08-04	0.10203	2013-12-05	368.867	2013-12-12	148.745	2013-12-10	1.86264	2013-12-23	101.74
2013-12-27	99.94	2014-01-12	2323.56	2014-01-15	1215.52	2013-07-31	0.09995	2013-12-04	369.723	2013-12-11	149.165	2013-12-09	1.8618	2013-12-20	101.29
2013-12-26	99.18	2014-01-09	2313.79	2014-01-14	1209.42	2013-07-30	0.09998	2013-12-03	364.875	2013-12-10	150.925	2013-12-06	1.87137	2013-12-19	98.7628
2013-12-24	98.87	2014-01-08	2306.96	2014-01-13	1213.59	2013-07-29	0.09949	2013-12-02	362.327	2013-12-09	153.85	2013-12-05	1.88016	2013-12-18	100.188
2013-12-23	98.62	2014-01-07	2295.37	2014-01-09	1202.77	2013-07-28	0.09903	2013-11-29	364.435	2013-12-06	151.917	2013-12-04	1.89834	2013-12-17	99.5089
2013-12-20	99.11	2014-01-06	2296.18	2014-01-08	1196.78	2013-07-24	0.09811	2013-11-28	364.279	2013-12-05	152.858	2013-12-03	1.90331	2013-12-16	99.6124
2013-12-19	98.4	2014-01-05	2303.28	2014-01-07	1196.45	2013-07-23	0.09742	2013-11-27	361.347	2013-12-04	153.735	2013-12-02	1.87344	2013-12-13	99.2119
2013-12-18	97.59	2014-01-02	2297.74	2014-01-06	1213.18	2013-07-22	0.09751	2013-11-26	358.386	2013-12-03	151.304	2013-11-29	1.87472	2013-12-12	100.306
2013-12-17	96.99	2014-01-01	2294.45	2014-01-05	1193.49	2013-07-21	0.09685	2013-11-25	358.85	2013-12-02	153.207	2013-11-28	1.87141	2013-12-11	102.603
2013-12-16	97.18	2013-12-31	2275.92	2014-01-02	1186.82	2013-07-17	0.09536	2013-11-22	360.47	2013-11-29	153.626	2013-11-27	1.89401	2013-12-10	103.715
2013-12-13	96.27	2013-12-30	2271.64	2013-12-31	1168.06	2013-07-16	0.09705	2013-11-21	362.028	2013-11-28	151.843	2013-11-26	1.91842	2013-12-09	104.5
2013-12-12	97.21	2013-12-29	2265.03	2013-12-30	1164.61	2013-07-15	0.09802	2013-11-20	362.191	2013-11-27	152.105	2013-11-25	1.93284	2013-12-06	102.293
2013-12-11	97.25	2013-12-26	2260.9	2013-12-29	1146.09	2013-07-11	0.09794	2013-11-19	359.9	2013-11-26	150.58	2013-11-22	1.92665	2013-12-05	101.418
2013-12-10	98.32	2013-12-25	2261.58	2013-12-26	1139.57	2013-07-10	0.09759	2013-11-18	360.614	2013-11-25	151.114	2013-11-21	1.90774	2013-12-04	99.7232
2013-12-09	97.1	2013-12-24	2272.14	2013-12-25	1139.59	2013-07-09	0.09777	2013-11-15	350.549	2013-11-22	151.476	2013-11-20	1.90716	2013-12-03	99.3106
2013-12-06	97.48	2013-12-23	2282.85	2013-12-24	1132.82	2013-07-08	0.09769	2013-11-14	344.82	2013-11-21	151.251	2013-11-19	1.90103	2013-12-02	99.701
2013-12-05	97.14	2013-12-22	2279.78	2013-12-23	1129.72	2013-07-07	0.09901	2013-11-13	342.746	2013-11-20	148.883	2013-11-18	1.88991	2013-11-29	99.0744
2013-12-04	96.97	2013-12-19	2268.94	2013-12-22	1128.93	2013-07-04	0.09864	2013-11-12	349.178	2013-11-19	146.61	2013-11-15	1.87703	2013-11-28	97.7503
2013-12-03	95.83	2013-12-18	2250.45	2013-12-19	1126.93	2013-07-03	0.09968	2013-11-11	346.286	2013-11-18	146.576	2013-11-14	1.90849	2013-11-27	96.9198
2013-12-02	93.61	2013-12-17	2242.93	2013-12-18	1114.78	2013-07-02	0.10023	2013-11-08	345.862	2013-11-15	143.791	2013-11-13	1.92627	2013-11-26	97.0465
2013-11-29	92.55	2013-12-16	2235.66	2013-12-17	1117.23	2013-07-01	0.10009	2013-11-07	349.649	2013-11-14	142.334	2013-11-12	1.90309	2013-11-25	98.1983
2013-11-27	92.05	2013-12-15	2238.71	2013-12-16	1103.12	2013-06-30	0.10047	2013-11-06	351.32	2013-11-13	144.436	2013-11-11	1.88725	2013-11-22	95.6975
2013-11-26	93.41	2013-12-12	2236.28	2013-12-15	1102.8	2013-06-27	0.10045	2013-11-05	353.82	2013-11-12	145.335	2013-11-08	1.84108	2013-11-21	95.2381
2013-11-25	93.86	2013-12-11	2239.55	2013-12-12	1089.28	2013-06-26	0.10006	2013-11-04	352.289	2013-11-11	144.303	2013-11-07	1.83303	2013-11-20	98.1934
2013-11-22	94.53	2013-12-10	2239.48	2013-12-11	1085.22	2013-06-25	0.10418	2013-11-01	352.497	2013-11-08	143.77	2013-11-06	1.85924	2013-11-19	99.6106
2013-11-21	95.35	2013-12-09	2228.8	2013-12-10	1094.31	2013-06-24	0.1055	2013-10-31	351.361	2013-11-07	145.742	2013-11-05	1.84353	2013-11-18	99.6594
2013-11-20	93.34	2013-12-08	2218.73	2013-12-09	1089.43	2013-06-20	0.10602	2013-10-30	354.657	2013-11-06	147.802	2013-11-04	1.86025	2013-11-14	96.0402
2013-11-19	93.35	2013-12-05	2197.98	2013-12-08	1086.2	2013-06-19	0.10565	2013-10-29	349.544	2013-11-05	145.901	2013-11-01	1.88435	2013-11-13	94.6396
2013-11-18	93.03	2013-12-04	2194.56	2013-12-05	1072.59	2013-06-18	0.10549	2013-10-28	350.642	2013-11-01	147.365	2013-10-31	1.89931	2013-11-12	93.9828
2013-11-15	93.8	2013-12-03	2194.16	2013-12-04	1070.09	2013-06-17	0.10624	2013-10-25	350.538	2013-10-31	144.539	2013-10-30	1.89397	2013-11-11	95.7065
2013-11-14	93.76	2013-12-02	2222.13	2013-12-03	1067.18	2013-06-16	0.10546	2013-10-24	355.793	2013-10-30	148.792	2013-10-29	1.90617	2013-11-08	96.9314
2013-11-13	93.91	2013-12-01	2213.34	2013-12-02	1060.75	2013-06-13	0.10522	2013-10-23	358.81	2013-10-29	148.325	2013-10-28	1.91814	2013-11-07	98.5702
2013-11-12	93.12	2013-11-28	2219.84	2013-11-28	1048.15	2013-06-12	0.10644	2013-10-22	362.872	2013-10-28	150.059	2013-10-25	1.90503	2013-11-06	99.4356
2013-11-11	95.13	2013-11-27	2213.21	2013-11-27	1044.69	2013-06-11	0.10551	2013-10-21	366.013	2013-10-25	149.69	2013-10-24	1.94553	2013-11-05	100.517
2013-11-08	94.56	2013-11-26	2212.69	2013-11-26	1039.18	2013-06-10	0.10575	2013-10-18	359.955	2013-10-24	148.83	2013-10-23	1.93098	2013-11-03	101.541
2013-11-07	94.25	2013-11-25	2225.55	2013-11-25	1038.7	2013-06-09	0.10541	2013-10-17	358.919	2013-10-23	148.979	2013-10-22	1.92942	2013-11-01	101.377
2013-11-06	94.74	2013-11-24	2236.55	2013-11-24	1040.26	2013-06-06	0.10543	2013-10-16	359.662	2013-10-22	146.384	2013-10-21	1.91409	2013-10-31	101.863
2013-11-05	93.4	2013-11-21	2223.11	2013-11-21	1043.23	2013-06-04	0.10453	2013-10-15	365.959	2013-10-21	146.466	2013-10-18	1.9267	2013-10-30	102.019
2013-11-04	94.58	2013-11-20	2223.05	2013-11-20	1045.32	2013-06-03	0.10476	2013-10-14	366.332	2013-10-18	146.256	2013-10-17	1.92373	2013-10-29	101.179
2013-11-01	94.56	2013-11-19	2228.93	2013-11-19	1041.08	2013-06-02	0.10458	2013-10-11	364.064	2013-10-17	144.682	2013-10-16	1.94399	2013-10-28	99.1831
2013-10-31	96.29	2013-11-18	2241.8	2013-11-18	1043.1	2013-05-30	0.1048	2013-10-10	358.241	2013-10-16	144.333	2013-10-15	1.93363	2013-10-25	99.9588
2013-10-30	96.81	2013-11-17	2235.49	2013-11-17	1031.72	2013-05-29	0.1046	2013-10-09	361.388	2013-10-15	143.347	2013-10-14	1.93619	2013-10-24	100.29
2013-10-29	98.29	2013-11-14	2217.73	2013-11-14	1033.11	2013-05-28	0.10393	2013-10-08	359.03	2013-10-11	142.965	2013-10-11	1.92135	2013-10-23	100.445
2013-10-28	98.74	2013-11-13	2212.45	2013-11-13	1030.53	2013-05-27	0.10471	2013-09-30	355.256	2013-10-10	144.046	2013-10-10	1.90683	2013-10-22	101.309
2013-10-25	97.4	2013-11-12	2220.96	2013-11-12	1029.66	2013-05-26	0.10477	2013-09-27	353.084	2013-10-09	145.591	2013-10-08	1.91675	2013-10-21	100.721
2013-10-24	96.65	2013-11-11	2205.29	2013-11-11	1037.73	2013-05-23	0.10478	2013-09-26	352.187	2013-10-08	145.413	2013-10-07	1.88592	2013-10-18	101.215
2013-10-23	96.9	2013-11-10	2199.16	2013-11-10	1047.2	2013-05-22	0.10529	2013-09-25	359.211	2013-10-07	147.743	2013-10-04	1.88992	2013-10-17	98.9995
2013-10-22	97.63	2013-11-07	2203.06	2013-11-07	1048.68	2013-05-21	0.10451	2013-09-24	360.643	2013-10-04	147.193	2013-10-02	1.86841	2013-10-15	98.581
2013-10-21	99.28	2013-11-06	2183.36	2013-11-06	1046.93	2013-05-20	0.10514	2013-09-23	363.04	2013-10-03	150.046	2013-10-01	1.86305	2013-10-14	99.5651
2013-10-18	100.87	2013-11-05	2178.63	2013-11-05	1049.14	2013-05-19	0.10433	2013-09-18	358.075	2013-10-02	149.411	2013-09-30	1.86048	2013-10-11	99.9307
2013-10-17	100.72	2013-11-04	2152.94	2013-11-04	1046.9	2013-05-16	0.10338	2013-09-17	357.03	2013-10-01	148.236	2013-09-27	1.86444	2013-10-10	98.5918
2013-10-16	102.34	2013-11-03	2149.15	2013-10-31	1047	2013-05-15	0.10465	2013-09-16	364.59	2013-09-30	149.025	2013-09-26	1.86316	2013-10-09	97.0442
2013-10-15	101.15	2013-10-31	2144.96	2013-10-30	1045.97	2013-05-14	0.10474	2013-09-13	365.467	2013-09-27	148.314	2013-09-25	1.86224	2013-10-08	95.9676
2013-10-14	102.46	2013-10-30	2134.4	2013-10-29	1050.01	2013-05-13	0.10378	2013-09-12	368.683	2013-09-26	148.493	2013-09-24	1.85698	2013-10-07	95.8005
2013-10-11	102.17	2013-10-29	2125.8	2013-10-28	1057.7	2013-05-12	0.10477	2013-09-11	366.31	2013-09-25	146.534	2013-09-23	1.87165	2013-10-04	96.2313
2013-10-10	103.08	2013-10-28	2148.78	2013-10-27	1059.39	2013-05-09	0.10404	2013-09-10	365.684	2013-09-24	144.242	2013-09-17	1.86396	2013-10-03	95.2924
2013-10-09	101.63	2013-10-27	2166.54	2013-10-24	1057.02	2013-05-08	0.10311	2013-09-09	361.463	2013-09-20	145.018	2013-09-16	1.85913	2013-10-01	92.3892
2013-10-08	103.54	2013-10-24	2178.63	2013-10-23	1054.54	2013-05-07	0.10418	2013-09-06	349.644	2013-09-19	145.091	2013-09-13	1.86745	2013-09-30	91.5371
2013-10-07	103.07	2013-10-23	2173.11	2013-10-22	1051.21	2013-05-06	0.1041	2013-09-05	346.808	2013-09-18	144.164	2013-09-12	1.87078	2013-09-27	92.7362
2013-10-04	103.83	2013-10-22	2171.2	2013-10-21	1054.34	2013-05-05	0.10355	2013-09-04	347.644	2013-09-17	143.745	2013-09-11	1.85292	2013-09-26	95.3062
2013-10-03	103.29	2013-10-21	2171.38	2013-10-20	1042.87	2013-05-02	0.10397	2013-09-03	346.88	2013-09-13	142.623	2013-09-10	1.85833	2013-09-25	94.3712
2013-10-02	104.15	2013-10-20	2168.57	2013-10-10	1046.08	2013-04-30	0.10342	2013-09-02	342.906	2013-09-12	139.952	2013-09-09	1.83629	2013-09-24	93.8886
2013-10-01	102.09	2013-10-10	2128.5	2013-10-09	1048.47	2013-04-29	0.10324	2013-08-30	342.901	2013-09-11	140.592	2013-09-06	1.84963	2013-09-23	94.0855
2013-09-30	102.36	2013-10-09	2127.04	2013-10-08	1047.13	2013-04-28	0.10292	2013-08-29	342.656	2013-09-10	140.99	2013-09-05	1.84949	2013-09-20	95.8104
2013-09-27	102.86	2013-10-08	2122.89	2013-10-07	1048.29	2013-04-25	0.10333	2013-08-28	343.339	2013-09-09	140.628	2013-09-04	1.83556	2013-09-19	98.0685
2013-09-26	103.1	2013-10-07	2126.98	2013-10-06	1053.09	2013-04-24	0.10264	2013-08-27	343.625	2013-09-06	136.603	2013-09-03	1.82076	2013-09-18	92.6858
2013-09-25	102.68	2013-10-06	2133.93	2013-10-03	1050.32	2013-04-23	0.10233	2013-08-26	342.421	2013-09-05	136.329	2013-09-02	1.79251	2013-09-17	92.7131
2013-09-24	103.22	2013-10-03	2137.9	2013-10-02	1051.4	2013-04-22	0.10265	2013-08-23	336.131	2013-09-04	136.841	2013-08-30	1.77806	2013-09-16	92.7808
2013-09-23	103.62	2013-10-02	2137	2013-10-01	1044.72	2013-04-17	0.10344	2013-08-22	337.705	2013-09-03	136.581	2013-08-29	1.77137	2013-09-13	92.4119
2013-09-20	104.7	2013-10-01	2135.5	2013-09-30	1046.28	2013-04-16	0.10304	2013-08-21	338.531	2013-09-02	139.267	2013-08-28	1.7546	2013-09-12	92.0573
2013-09-19	106.26	2013-09-30	2123.86	2013-09-29	1044.77	2013-04-15	0.1028	2013-08-20	338.405	2013-08-30	138.173	2013-08-27	1.75357	2013-09-11	93.2585
2013-09-18	108.23	2013-09-29	2119.78	2013-09-26	1045.14	2013-04-10	0.10337	2013-08-19	340.623	2013-08-29	138.363	2013-08-26	1.73601	2013-09-10	92.5983
2013-09-17	105.36	2013-09-26	2128.11	2013-09-25	1044.49	2013-04-09	0.10207	2013-08-16	338.259	2013-08-28	135.673	2013-08-23	1.7147	2013-09-06	87.0306
2013-09-16	106.54	2013-09-25	2133.73	2013-09-24	1042.32	2013-04-08	0.10271	2013-08-15	340.594	2013-08-27	137.53	2013-08-22	1.69103	2013-09-05	84.3951
2013-09-13	108.31	2013-09-24	2134.14	2013-09-23	1039.04	2013-04-07	0.10277	2013-08-14	343.182	2013-08-26	137.667	2013-08-21	1.68693	2013-09-04	82.2976
2013-09-12	108.72	2013-09-22	#N/A N/A	2013-09-22	1037.04	2013-04-04	0.10282	2013-08-13	344.048	2013-08-23	140.446	2013-08-20	1.69554	2013-09-03	78.1199
2013-09-11	107.65	2013-09-19	2139.81	2013-09-19	1037.87	2013-04-03	0.10196	2013-08-12	343.218	2013-08-22	139.8	2013-08-19	1.67869	2013-09-02	84.0904
2013-09-10	107.48	2013-09-18	2132.69	2013-09-18	1025.97	2013-04-02	0.10275	2013-08-09	335.228	2013-08-21	140.551	2013-08-16	1.65065	2013-08-30	82.1345
2013-09-09	109.62	2013-09-17	2141.26	2013-09-17	1028.75	2013-04-01	0.1032	2013-08-08	333.997	2013-08-20	143.106	2013-08-14	1.6684	2013-08-29	80.5517
2013-09-06	110.62	2013-09-16	2151.93	2013-09-16	1030.19	2013-03-31	0.10264	2013-08-07	334.485	2013-08-19	141.327	2013-08-13	1.68748	2013-08-28	78.4357
2013-09-05	108.5	2013-09-15	2142.11	2013-09-15	1031.12	2013-03-28	0.1022	2013-08-06	336.59	2013-08-16	140.098	2013-08-12	1.71452	2013-08-27	78.7057
2013-09-04	107.29	2013-09-12	2104.7	2013-09-12	1012.72	2013-03-27	0.1028	2013-08-05	334.789	2013-08-15	141.251	2013-08-09	1.72331	2013-08-26	84.8478
2013-09-03	108.67	2013-09-11	2094.49	2013-09-11	1002.12	2013-03-26	0.1032	2013-08-02	331.096	2013-08-14	141.195	2013-08-08	1.72036	2013-08-23	85.1966
2013-08-30	107.98	2013-09-10	2096.77	2013-09-10	999.616	2013-03-25	0.10326	2013-08-01	330.979	2013-08-13	143.115	2013-08-07	1.70977	2013-08-22	84.0082
2013-08-29	108.51	2013-09-09	2037.84	2013-09-09	947.217	2013-03-24	0.10302	2013-07-31	325.311	2013-08-12	147.295	2013-08-06	1.69126	2013-08-21	82.0066
2013-08-28	110.17	2013-09-08	2035.85	2013-09-08	960.644	2013-03-20	0.1022	2013-07-30	324.553	2013-08-09	144.502	2013-08-05	1.69072	2013-08-20	85.3184
2013-08-27	109.11	2013-09-05	2035.49	2013-09-05	963.113	2013-03-19	0.10307	2013-07-29	322.268	2013-08-08	146.182	2013-08-02	1.69628	2013-08-19	84.9706
2013-08-26	105.88	2013-09-04	2043.13	2013-09-04	993.281	2013-03-18	0.10279	2013-07-26	327.949	2013-08-07	140.96	2013-08-01	1.68249	2013-08-16	88.4866
2013-08-23	106.48	2013-09-03	2088.14	2013-09-03	1016.57	2013-03-17	0.10264	2013-07-25	329.466	2013-08-06	139.019	2013-07-31	1.71086	2013-08-14	93.8208
2013-08-22	104.93	2013-09-02	2115.38	2013-09-02	1035.54	2013-03-14	0.10225	2013-07-24	331.339	2013-08-05	141.399	2013-07-30	1.71946	2013-08-13	92.8452
2013-08-21	103.93	2013-09-01	2100.66	2013-09-01	1035.18	2013-03-13	0.10244	2013-07-23	333.02	2013-08-02	139.456	2013-07-29	1.7187	2013-08-12	91.7734
2013-08-20	104.9	2013-08-29	2070.74	2013-08-29	1016.73	2013-03-12	0.10242	2013-07-22	326.439	2013-08-01	144.081	2013-07-26	1.70918	2013-08-08	91.9107
2013-08-19	107.14	2013-08-28	2066.58	2013-08-28	1017.49	2013-03-11	0.103	2013-07-19	324.646	2013-07-31	146.185	2013-07-25	1.70169	2013-08-07	90.0269
2013-08-16	107.58	2013-08-27	2059.11	2013-08-27	1040.58	2013-03-10	0.10341	2013-07-18	329.474	2013-07-30	146.901	2013-07-24	1.71691	2013-08-06	91.1929
2013-08-15	107.43	2013-08-26	2147.62	2013-08-26	1070.84	2013-03-07	0.10409	2013-07-17	333.304	2013-07-29	148.215	2013-07-23	1.70876	2013-08-05	93.3793
2013-08-14	106.89	2013-08-25	2167.85	2013-08-25	1077.95	2013-03-06	0.10337	2013-07-16	336.711	2013-07-26	147.287	2013-07-22	1.71715	2013-08-02	92.9204
2013-08-13	106.78	2013-08-22	2184.52	2013-08-22	1075.18	2013-03-05	0.10555	2013-07-15	335.526	2013-07-25	145.593	2013-07-19	1.71017	2013-08-01	94.777
2013-08-12	106.19	2013-08-21	2190.51	2013-08-21	1067.49	2013-03-04	0.10584	2013-07-12	332.299	2013-07-24	147.29	2013-07-18	1.71343	2013-07-31	94.247
2013-08-09	106.04	2013-08-20	2181.19	2013-08-20	1062.03	2013-03-03	0.1059	2013-07-11	338.023	2013-07-23	147.018	2013-07-17	1.70444	2013-07-30	94.6165
2013-08-08	103.45	2013-08-19	2187.4	2013-08-19	1061.4	2013-02-28	0.10617	2013-07-10	327.371	2013-07-22	147.183	2013-07-16	1.68031	2013-07-29	98.3415
2013-08-07	104.41	2013-08-18	2175.02	2013-08-18	1054.74	2013-02-27	0.10447	2013-07-09	320.655	2013-07-19	146.1	2013-07-15	1.66959	2013-07-26	99.4711
2013-08-06	105.32	2013-08-15	2168.02	2013-08-15	1056.95	2013-02-26	0.10595	2013-07-08	319.264	2013-07-18	145.996	2013-07-12	1.66813	2013-07-25	100.187
2013-08-05	106.61	2013-08-14	2155.9	2013-08-14	1056.06	2013-02-25	0.10561	2013-07-05	327.3	2013-07-17	143.835	2013-07-11	1.68895	2013-07-24	101.131
2013-08-02	106.94	2013-08-13	2163.76	2013-08-13	1055.76	2013-02-24	0.10568	2013-07-04	327.483	2013-07-16	143.268	2013-07-10	1.67363	2013-07-23	102.32
2013-08-01	107.93	2013-08-05	2152.33	2013-08-12	1055.58	2013-02-21	0.1053	2013-07-03	325.287	2013-07-12	139.918	2013-07-09	1.67183	2013-07-22	101.58
2013-07-31	105.1	2013-08-04	2125.78	2013-08-11	1061.62	2013-02-20	0.10393	2013-07-02	327.174	2013-07-11	141.697	2013-07-08	1.66488	2013-07-19	101.493
2013-07-30	103.14	2013-08-01	2109.29	2013-08-06	1069.78	2013-02-19	0.10497	2013-07-01	325.345	2013-07-10	140.077	2013-07-05	1.66911	2013-07-18	101.369
2013-07-29	104.61	2013-07-31	2110.47	2013-08-05	1069.81	2013-02-18	0.10467	2013-06-28	322.472	2013-07-09	140.429	2013-07-04	1.60692	2013-07-17	100.764
2013-07-26	104.76	2013-07-30	2096.8	2013-08-04	1070.23	2013-02-14	0.10458	2013-06-27	317.127	2013-07-08	140.091	2013-07-03	1.6022	2013-07-16	101.185
2013-07-25	105.47	2013-07-29	2078.17	2013-08-01	1067.96	2013-02-13	0.10482	2013-06-26	317.471	2013-07-05	138.956	2013-07-02	1.58678	2013-07-15	101.683
2013-07-24	105.41	2013-07-28	2069.89	2013-07-31	1047.49	2013-02-12	0.10488	2013-06-25	318.863	2013-07-04	137.696	2013-07-01	1.60486	2013-07-12	100.376
2013-07-23	107.13	2013-07-25	2071.84	2013-07-30	1057.01	2013-02-11	0.10584	2013-06-24	319.48	2013-07-03	134.544	2013-06-28	1.61463	2013-07-11	99.0173
2013-07-22	106.61	2013-07-24	2072.98	2013-07-29	1052.98	2013-02-10	0.1053	2013-06-21	337.957	2013-07-02	131.509	2013-06-27	1.5988	2013-07-10	96.9935
2013-07-19	108	2013-07-23	2079.97	2013-07-28	1057.74	2013-02-07	0.10619	2013-06-20	340.071	2013-07-01	132.733	2013-06-26	1.63413	2013-07-09	97.4843
2013-07-18	107.94	2013-07-22	2081.39	2013-07-25	1064.05	2013-02-06	0.10624	2013-06-19	349.843	2013-06-28	133.676	2013-06-25	1.63832	2013-07-08	95.7343
2013-07-17	106.39	2013-07-21	2063.85	2013-07-24	1052.76	2013-02-05	0.10536	2013-06-18	352.336	2013-06-27	135.277	2013-06-24	1.63084	2013-07-05	96.6466
2013-07-16	105.88	2013-07-18	2044.28	2013-07-23	1059.39	2013-02-04	0.10738	2013-06-17	352.058	2013-06-26	132.924	2013-06-21	1.6006	2013-07-04	97.0964
2013-07-15	106.2	2013-07-17	2052.91	2013-07-22	1052.22	2013-02-03	0.10616	2013-06-14	352.652	2013-06-25	139.16	2013-06-20	1.54279	2013-07-03	95.8064
2013-07-12	105.85	2013-07-16	2053.93	2013-07-21	1050.24	2013-01-31	0.10443	2013-06-13	350.214	2013-06-24	136.445	2013-06-19	1.54047	2013-07-02	98.4214
2013-07-11	104.77	2013-07-15	2052.8	2013-07-18	1040.62	2013-01-30	0.10462	2013-06-07	360.463	2013-06-21	137.249	2013-06-18	1.54827	2013-07-01	99.3139
2013-07-10	106.41	2013-07-14	2064.83	2013-07-17	1034.65	2013-01-29	0.10316	2013-06-06	365.391	2013-06-20	134.634	2013-06-17	1.57563	2013-06-28	97.966
2013-07-09	103.46	2013-07-11	2050.44	2013-07-16	1031.15	2013-01-28	0.10265	2013-06-05	370.595	2013-06-19	131.697	2013-06-14	1.6059	2013-06-27	94.4618
2013-07-08	103.03	2013-07-10	2054.72	2013-07-15	1025.67	2013-01-27	0.10361	2013-06-04	370.789	2013-06-18	139.068	2013-06-13	1.67151	2013-06-26	92.0238
2013-07-05	103.09	2013-07-09	2055.33	2013-07-14	1017.69	2013-01-23	0.10357	2013-06-03	374.978	2013-06-17	137.423	2013-06-12	1.6789	2013-06-25	93.9469
2013-07-03	101.92	2013-07-08	2051.9	2013-07-11	1008.89	2013-01-22	0.10438	2013-05-31	375.026	2013-06-14	136.867	2013-06-11	1.66971	2013-06-24	93.2097
2013-07-02	99.65	2013-07-07	2057.77	2013-07-10	1007.94	2013-01-21	0.10482	2013-05-30	378.044	2013-06-13	132.104	2013-06-10	1.67389	2013-06-21	95.5984
2013-07-01	97.94	2013-07-04	2044.79	2013-07-09	1002.37	2013-01-20	0.10601	2013-05-29	379.326	2013-06-12	133.541	2013-06-07	1.66569	2013-06-20	94.446
2013-06-28	96.36	2013-07-03	2022.75	2013-07-08	992.388	2013-01-17	0.10686	2013-05-28	379.207	2013-06-11	131.41	2013-06-05	1.69251	2013-06-19	99.1342
2013-06-27	97	2013-07-02	2032.11	2013-07-07	974.936	2013-01-16	0.10719	2013-05-27	374.594	2013-06-10	135.162	2013-06-04	1.69439	2013-06-18	98.7767
2013-06-26	95.47	2013-07-01	2017.87	2013-07-04	969.967	2013-01-15	0.10581	2013-05-24	373.236	2013-06-07	133.634	2013-06-03	1.71346	2013-06-17	100.931
2013-06-25	95.25	2013-06-30	1998.82	2013-07-03	970.389	2013-01-14	0.10458	2013-05-23	370.992	2013-06-06	136.557	2013-05-31	1.72149	2013-06-14	100.777
2013-06-24	95.07	2013-06-26	2001.06	2013-07-02	975.698	2013-01-13	0.10599	2013-05-22	375.529	2013-06-05	134.678	2013-05-30	1.75065	2013-06-13	98.2502
2013-06-21	93.81	2013-06-25	2004.52	2013-07-01	982.881	2013-01-10	0.1072	2013-05-21	375.695	2013-06-04	141.888	2013-05-29	1.77179	2013-06-12	99.5782
2013-06-20	94.89	2013-06-24	1999.92	2013-06-30	966.85	2013-01-09	0.10729	2013-05-20	374.658	2013-06-03	140.08	2013-05-28	1.77942	2013-06-11	99.2507
2013-06-19	98.24	2013-06-23	2016.13	2013-06-27	963.944	2013-01-08	0.10748	2013-05-17	371.688	2013-05-31	139.929	2013-05-27	1.7699	2013-06-10	101.057
2013-06-18	98.46	2013-06-19	2006.84	2013-06-26	954.778	2013-01-07	0.10644	2013-05-16	366.195	2013-05-30	144.649	2013-05-24	1.77121	2013-06-07	102.761
2013-06-17	97.86	2013-06-18	2006.85	2013-06-25	963.485	2012-12-25	0.10731	2013-05-15	361.997	2013-05-29	142.139	2013-05-23	1.76739	2013-06-06	104.241
2013-06-14	97.83	2013-06-17	1989.97	2013-06-24	960.099	2012-12-24	0.10784	2013-05-14	360.906	2013-05-28	150.959	2013-05-22	1.76021	2013-06-05	104.028
2013-06-13	96.66	2013-06-16	1954.53	2013-06-23	970.438	2012-12-23	0.10793	2013-05-13	364.73	2013-05-27	150.22	2013-05-21	1.76413	2013-06-04	104.797
2013-06-12	95.98	2013-06-12	2032.93	2013-06-20	988.936	2012-12-20	0.10973	2013-05-10	365.832	2013-05-24	149.935	2013-05-20	1.74953	2013-06-03	105.204
2013-06-11	95.5	2013-06-11	2022.05	2013-06-19	997.846	2012-12-19	0.11049	2013-05-09	364.026	2013-05-23	146.958	2013-05-16	1.7445	2013-05-31	105.693
2013-06-10	95.82	2013-06-10	2035.98	2013-06-18	996.363	2012-12-18	0.11191	2013-05-08	365.787	2013-05-22	147.236	2013-05-15	1.77952	2013-05-30	108.342
2013-06-07	96.11	2013-06-09	2037.77	2013-06-17	991.925	2012-12-17	0.11275	2013-05-07	363.266	2013-05-21	147.264	2013-05-14	1.77868	2013-05-29	108.492
2013-06-06	94.71	2013-06-05	2030.06	2013-06-16	988.394	2012-12-16	0.11111	2013-05-06	361.809	2013-05-20	144.337	2013-05-13	1.77319	2013-05-28	109.022
2013-06-05	93.66	2013-06-04	2020.22	2013-06-13	996.731	2012-12-13	0.10936	2013-05-03	358.291	2013-05-17	145.066	2013-05-10	1.77767	2013-05-27	109.488
2013-06-04	93.36	2013-06-03	2015.05	2013-06-12	996.785	2012-12-11	0.10852	2013-05-02	353.171	2013-05-16	143.789	2013-05-09	1.76518	2013-05-24	107.319
2013-06-03	93.41	2013-06-02	1992.41	2013-06-11	971.045	2012-12-10	0.10809	2013-04-26	353.27	2013-05-15	142.843	2013-05-08	1.768	2013-05-23	106.984
2013-05-31	91.93	2013-05-29	1974.33	2013-06-10	968.281	2012-12-09	0.10831	2013-04-25	356.411	2013-05-14	144.475	2013-05-07	1.74949	2013-05-22	109.643
2013-05-30	93.57	2013-05-28	1967.31	2013-06-09	977.52	2012-12-06	0.10891	2013-04-24	359.062	2013-05-13	143.191	2013-05-06	1.75828	2013-05-21	110.413
2013-05-29	93.13	2013-05-27	1953.74	2013-06-05	979.932	2012-12-05	0.10876	2013-04-23	353.537	2013-05-10	139.692	2013-05-03	1.81365	2013-05-20	112.035
2013-05-28	94.65	2013-05-26	1951.8	2013-06-04	972.576	2012-12-04	0.1088	2013-04-22	362.394	2013-05-09	141.852	2013-05-02	1.80474	2013-05-17	112.14
2013-05-24	93.84	2013-05-22	1963.34	2013-06-03	977.879	2012-12-03	0.10858	2013-04-19	363.617	2013-05-08	142.119	2013-04-30	1.79241	2013-05-16	112.847
2013-05-23	94.12	2013-05-21	1961.09	2013-06-02	977.367	2012-12-02	0.10809	2013-04-18	355.266	2013-05-07	141.791	2013-04-29	1.79157	2013-05-15	112.116
2013-05-22	93.98	2013-05-20	1948.42	2013-05-30	970.019	2012-11-29	0.10735	2013-04-17	355.426	2013-05-02	140.144	2013-04-26	1.79128	2013-05-14	109.635
2013-05-21	95.55	2013-05-19	1946.6	2013-05-29	960.885	2012-11-28	0.10627	2013-04-16	355.164	2013-05-01	139.242	2013-04-25	1.7755	2013-05-13	109.043
2013-05-20	96.29	2013-05-15	1905.88	2013-05-28	949.956	2012-11-27	0.10551	2013-04-15	352.66	2013-04-30	136.182	2013-04-24	1.78215	2013-05-11	111.152
2013-05-17	95.72	2013-05-14	1903.71	2013-05-27	944.443	2012-11-26	0.10499	2013-04-12	356.381	2013-04-26	136.585	2013-04-23	1.75688	2013-05-10	110.925
2013-05-16	94.85	2013-05-13	1908.95	2013-05-26	933.079	2012-11-21	0.10482	2013-04-11	358.2	2013-04-25	134.279	2013-04-22	1.74971	2013-05-09	111.349
2013-05-15	93.95	2013-05-12	1918.61	2013-05-23	942.056	2012-11-20	0.10501	2013-04-10	359.406	2013-04-24	134.747	2013-04-19	1.75564	2013-05-08	112.259
2013-05-14	93.96	2013-05-08	1921.52	2013-05-22	953.768	2012-11-19	0.10532	2013-04-09	358.857	2013-04-23	137.387	2013-04-18	1.73119	2013-05-07	111.762
2013-05-13	94.76	2013-05-07	1915.12	2013-05-21	955.524	2012-11-18	0.10513	2013-04-08	356.519	2013-04-22	135.507	2013-04-17	1.71341	2013-05-06	110.116
2013-05-10	95.81	2013-05-06	1916.95	2013-05-20	959.254	2012-11-14	0.10433	2013-04-03	358.861	2013-04-19	135.369	2013-04-16	1.7203	2013-05-03	110.596
2013-05-09	96.09	2013-05-05	1921.38	2013-05-19	970.378	2012-11-13	0.10364	2013-04-02	359.394	2013-04-18	136.241	2013-04-15	1.7032	2013-05-02	111.398
2013-05-08	96.24	2013-05-01	1913.28	2013-05-16	956.757	2012-11-12	0.10311	2013-04-01	359.951	2013-04-17	136.022	2013-04-12	1.69322	2013-04-30	110.545
2013-05-07	95.28	2013-04-30	1914.46	2013-05-15	956.553	2012-11-11	0.10333	2013-03-29	360.118	2013-04-16	133.228	2013-04-11	1.71371	2013-04-29	108.811
2013-05-06	95.8	2013-04-29	1911.03	2013-05-14	947.855	2012-11-08	0.10185	2013-03-28	359.864	2013-04-15	133.068	2013-04-10	1.72729	2013-04-26	107.921
2013-05-03	95.25	2013-04-28	1904.12	2013-05-13	930.828	2012-11-07	0.10205	2013-03-27	370.347	2013-04-12	133.501	2013-04-09	1.71421	2013-04-25	109.348
2013-05-02	93.7	2013-04-24	1900.61	2013-05-12	926.888	2012-11-06	0.10217	2013-03-26	369.936	2013-04-11	132.074	2013-04-08	1.70339	2013-04-23	107.343
2013-05-01	90.74	2013-04-23	1899.74	2013-05-09	917.241	2012-11-05	0.10235	2013-03-25	374.359	2013-04-10	131.377	2013-04-05	1.72633	2013-04-22	107.636
2013-04-30	93.22	2013-04-22	1899.66	2013-05-08	910.378	2012-11-04	0.10255	2013-03-22	374.755	2013-04-09	133.113	2013-04-04	1.70483	2013-04-18	107.224
2013-04-29	94.09	2013-04-21	1892.96	2013-05-07	909.3	2012-11-01	0.1026	2013-03-21	373.907	2013-04-08	128.379	2013-04-03	1.68972	2013-04-17	105.006
2013-04-26	92.63	2013-04-17	1882.58	2013-05-06	903.507	2012-10-31	0.10225	2013-03-20	373.09	2013-04-05	130.037	2013-04-02	1.67766	2013-04-16	105.205
2013-04-25	93.27	2013-04-16	1892.43	2013-05-05	900.286	2012-10-24	0.10258	2013-03-19	363.282	2013-04-04	131.585	2013-04-01	1.69483	2013-04-15	102.332
2013-04-24	91.07	2013-04-15	1905.39	2013-05-02	893.052	2012-10-23	0.1029	2013-03-18	360.427	2013-04-03	131.136	2013-03-29	1.73801	2013-04-12	101.228
2013-04-23	89.21	2013-04-14	1918.69	2013-05-01	891.233	2012-10-22	0.1028	2013-03-15	366.686	2013-04-02	132.307	2013-03-28	1.77388	2013-04-11	102.614
2013-04-22	88.81	2013-04-10	1929.98	2013-04-30	891.22	2012-10-21	0.10245	2013-03-14	365.302	2013-04-01	132.031	2013-03-27	1.77189	2013-04-10	101.966
2013-04-19	88.04	2013-04-09	1917.31	2013-04-29	892.987	2012-10-18	0.10267	2013-03-13	364.392	2013-03-29	133.416	2013-03-26	1.79204	2013-04-09	101.022
2013-04-18	87.83	2013-04-08	1909.22	2013-04-28	892.518	2012-10-17	0.10264	2013-03-12	367.811	2013-03-28	130.636	2013-03-25	1.80085	2013-04-08	101.603
2013-04-17	86.65	2013-04-07	1896.59	2013-04-25	895.146	2012-10-16	0.10361	2013-03-11	371.556	2013-03-27	133.105	2013-03-22	1.7904	2013-04-05	101.401
2013-04-16	88.73	2013-04-03	1914.11	2013-04-24	885.968	2012-10-15	0.10367	2013-03-08	373.157	2013-03-26	131.341	2013-03-21	1.79298	2013-04-04	101.529
2013-04-15	88.75	2013-04-02	1912.58	2013-04-23	868.036	2012-10-14	0.10428	2013-03-07	373.645	2013-03-25	128.112	2013-03-20	1.79059	2013-04-03	104.138
2013-04-12	91.23	2013-04-01	1908.56	2013-04-22	858.435	2012-10-11	0.10418	2013-03-06	377.36	2013-03-22	131.528	2013-03-19	1.77789	2013-04-02	105.887
2013-04-11	93.44	2013-03-31	1900.09	2013-04-21	843.115	2012-10-10	0.10354	2013-03-05	373.902	2013-03-21	129.132	2013-03-18	1.74222	2013-04-01	104.697
2013-04-10	94.59	2013-03-27	1913.93	2013-04-18	841.017	2012-10-09	0.10265	2013-03-04	365.176	2013-03-19	127.417	2013-03-15	1.7485	2013-03-28	104.296
2013-04-09	94.18	2013-03-26	1913.73	2013-04-17	841.436	2012-10-08	0.10206	2013-03-01	379.153	2013-03-18	128.346	2013-03-14	1.75615	2013-03-26	103.582
2013-04-08	93.36	2013-03-25	1909.9	2013-04-16	842.457	2012-10-07	0.1019	2013-02-28	380.155	2013-03-15	128.275	2013-03-13	1.77505	2013-03-25	103.706
2013-04-05	92.76	2013-03-24	1903.19	2013-04-15	845.512	2012-10-04	0.10171	2013-02-27	371.423	2013-03-14	128.315	2013-03-12	1.76734	2013-03-22	104.029
2013-04-04	93.26	2013-03-20	1892.03	2013-04-14	853.278	2012-10-03	0.10144	2013-02-26	368.107	2013-03-13	126.113	2013-03-11	1.78758	2013-03-21	104.031
2013-04-03	95.02	2013-03-19	1886.84	2013-04-11	851.515	2012-10-02	0.1011	2013-02-25	373.074	2013-03-12	127.047	2013-03-08	1.80717	2013-03-20	104.705
2013-04-02	97.23	2013-03-18	1881.88	2013-04-10	848.754	2012-10-01	0.10095	2013-02-22	371.139	2013-03-11	125.117	2013-03-07	1.81967	2013-03-19	105.421
2013-04-01	97.1	2013-03-17	1888.35	2013-04-09	840.859	2012-09-30	0.10085	2013-02-21	372.45	2013-03-08	124.824	2013-03-06	1.81854	2013-03-18	107.652
2013-03-28	97.24	2013-03-13	1873.33	2013-04-08	835.874	2012-09-27	0.10082	2013-02-20	384.188	2013-03-07	123.92	2013-03-05	1.82626	2013-03-15	108.661
2013-03-27	96.53	2013-03-12	1862.96	2013-04-07	832.097	2012-09-26	0.10088	2013-02-19	381.462	2013-03-06	125.142	2013-03-04	1.83335	2013-03-14	109.192
2013-03-26	95.99	2013-03-11	1874.76	2013-04-04	832.782	2012-09-25	0.10116	2013-02-18	387.971	2013-03-05	122.512	2013-02-28	1.84348	2013-03-13	107.49
2013-03-25	94.55	2013-03-10	1871.64	2013-04-03	822.823	2012-09-24	0.10174	2013-02-08	390.208	2013-03-04	124.265	2013-02-27	1.86226	2013-03-12	109.167
2013-03-22	93.41	2013-03-06	1866.39	2013-04-02	818.647	2012-09-23	0.10144	2013-02-07	388.014	2013-03-01	124.84	2013-02-26	1.85422	2013-03-11	109.365
2013-03-21	92.46	2013-03-05	1853.99	2013-04-01	818.951	2012-09-20	0.10139	2013-02-06	390.598	2013-02-28	121.853	2013-02-25	1.84287	2013-03-08	109.467
2013-03-20	93.21	2013-03-04	1854.93	2013-03-31	823.69	2012-09-19	0.1016	2013-02-05	390.557	2013-02-27	121.748	2013-02-22	1.86435	2013-03-07	107.643
2013-03-19	92.44	2013-03-03	1863.39	2013-03-28	821.618	2012-09-18	0.10203	2013-02-04	389.552	2013-02-26	122.485	2013-02-21	1.84719	2013-03-06	106.024
2013-03-18	93.71	2013-02-27	1866.07	2013-03-27	818.211	2012-09-17	0.10118	2013-02-01	388.579	2013-02-25	121.616	2013-02-20	1.83524	2013-03-05	105.341
2013-03-15	93.49	2013-02-26	1863.37	2013-03-26	820.754	2012-09-16	0.10172	2013-01-31	383.564	2013-02-22	121.438	2013-02-19	1.84826	2013-03-04	103.845
2013-03-14	93.03	2013-02-25	1877.78	2013-03-25	816.605	2012-09-13	0.10203	2013-01-30	383.004	2013-02-21	119.493	2013-02-18	1.86078	2013-03-01	103.853
2013-03-13	92.47	2013-02-24	1878.11	2013-03-24	814.999	2012-09-12	0.10193	2013-01-29	378.843	2013-02-20	121.466	2013-02-15	1.85107	2013-02-28	104.709
2013-03-12	92.44	2013-02-20	1875.78	2013-03-21	815.435	2012-09-11	0.10183	2013-01-28	376.949	2013-02-19	120.362	2013-02-14	1.87385	2013-02-27	107.91
2013-03-11	92.07	2013-02-19	1873.38	2013-03-20	821.669	2012-09-10	0.10259	2013-01-25	368.134	2013-02-18	121.921	2013-02-13	1.84161	2013-02-26	106.435
2013-03-08	92.01	2013-02-18	1881.59	2013-03-19	827.043	2012-09-09	0.10132	2013-01-24	370.139	2013-02-15	120.25	2013-02-12	1.82961	2013-02-25	108.482
2013-03-07	91.53	2013-02-17	1885.65	2013-03-18	822.358	2012-09-06	0.10082	2013-01-23	372.975	2013-02-14	121.479	2013-02-08	1.83273	2013-02-22	107.74
2013-03-06	90.47	2013-02-13	1883.36	2013-03-17	830.275	2012-09-05	0.101	2013-01-22	371.958	2013-02-13	122.699	2013-02-07	1.82584	2013-02-21	107.135
2013-03-05	90.88	2013-02-12	1881.82	2013-03-14	825.04	2012-09-04	0.10043	2013-01-21	374.234	2013-02-12	118.453	2013-02-06	1.81841	2013-02-20	109.6
2013-03-04	90.13	2013-02-11	1874.72	2013-03-13	819.042	2012-09-03	0.10107	2013-01-18	372.795	2013-02-08	121.615	2013-02-05	1.79007	2013-02-19	109.296
2013-03-01	90.71	2013-02-10	1869.81	2013-03-12	817.963	2012-09-02	0.10033	2013-01-17	367.343	2013-02-07	120.935	2013-02-04	1.78474	2013-02-18	108.533
2013-02-28	92.03	2013-02-06	1861.96	2013-03-11	814.873	2012-08-30	0.10112	2013-01-16	371.242	2013-02-06	121.961	2013-02-01	1.77032	2013-02-15	108.394
2013-02-27	92.84	2013-02-05	1864.57	2013-03-10	811.987	2012-08-29	0.10149	2013-01-15	374.211	2013-02-05	122.037	2013-01-31	1.77513	2013-02-14	109.253
2013-02-26	92.63	2013-02-04	1873.3	2013-03-07	808.775	2012-08-28	0.10186	2013-01-14	371.674	2013-02-04	119.942	2013-01-30	1.78401	2013-02-13	110.288
2013-02-25	92.74	2013-02-03	1875.4	2013-03-06	817.302	2012-08-27	0.10184	2013-01-11	360.796	2013-02-01	119.21	2013-01-29	1.79146	2013-02-12	110.278
2013-02-22	93.12	2013-01-30	1878.08	2013-03-05	822.131	2012-08-26	0.10254	2013-01-10	366.817	2013-01-31	120.047	2013-01-28	1.78988	2013-02-11	109.371
2013-02-21	92.79	2013-01-29	1873.93	2013-03-04	823.972	2012-08-15	0.10155	2013-01-09	365.123	2013-01-30	117.957	2013-01-25	1.80315	2013-02-08	110.089
2013-02-20	94.92	2013-01-28	1872.32	2013-03-03	826.746	2012-08-14	0.10042	2013-01-08	365.622	2013-01-29	118.43	2013-01-24	1.80734	2013-02-07	111.058
2013-02-19	96.69	2013-01-27	1872.8	2013-02-28	828.993	2012-08-13	0.10063	2013-01-07	366.585	2013-01-28	120.784	2013-01-23	1.80556	2013-02-06	112.237
2013-02-15	95.95	2013-01-23	1866.03	2013-02-27	832.101	2012-08-12	0.0992	2013-01-04	365.394	2013-01-25	119.739	2013-01-22	1.7761	2013-02-05	112.363
2013-02-14	97.3	2013-01-22	1868.6	2013-02-26	818.053	2012-08-08	0.09907	2012-12-31	363.934	2013-01-24	121.218	2013-01-21	1.80161	2013-02-04	112.3
2013-02-13	97.03	2013-01-21	1862.41	2013-02-25	826.185	2012-08-07	0.09936	2012-12-28	358.266	2013-01-23	118.266	2013-01-18	1.83723	2013-02-01	113.048
2013-02-12	97.48	2013-01-20	1881.06	2013-02-24	824.474	2012-08-06	0.0991	2012-12-27	353.503	2013-01-22	119.765	2013-01-17	1.85612	2013-01-31	113.127
2013-02-11	97.01	2013-01-16	1876.16	2013-02-21	822.869	2012-08-05	0.09881	2012-12-26	355.505	2013-01-21	122.706	2013-01-16	1.87756	2013-01-30	113.819
2013-02-08	95.71	2013-01-15	1871.46	2013-02-20	819.657	2012-08-01	0.09953	2012-12-25	355.007	2013-01-18	121.162	2013-01-15	1.86825	2013-01-29	112.966
2013-02-07	95.84	2013-01-14	1889.84	2013-02-19	806.915	2012-07-31	0.09804	2012-12-24	346.391	2013-01-17	120.778	2013-01-14	1.87841	2013-01-28	112.507
2013-02-06	96.44	2013-01-13	1897.28	2013-02-18	808.766	2012-07-30	0.09797	2012-12-21	345.453	2013-01-16	120.293	2013-01-11	1.8671	2013-01-25	112.912
2013-02-05	96.68	2013-01-09	1900.25	2013-02-17	808.206	2012-07-29	0.09838	2012-12-20	347.777	2013-01-15	120.464	2013-01-10	1.86843	2013-01-24	112.144
2013-02-04	96.21	2013-01-08	1880.68	2013-02-14	799.072	2012-07-25	0.09895	2012-12-19	346.835	2013-01-11	120.855	2013-01-09	1.87508	2013-01-23	112.775
2013-02-01	97.46	2013-01-07	1870.39	2013-02-13	804.617	2012-07-24	0.09946	2012-12-18	346.871	2013-01-10	121.043	2013-01-08	1.89901	2013-01-22	112.835
2013-01-31	97.65	2013-01-06	1867.72	2013-02-12	796.05	2012-07-23	0.10002	2012-12-17	346.142	2013-01-09	120.762	2013-01-07	1.8902	2013-01-21	113.486
2013-01-30	97.98	2013-01-02	1850.5	2013-02-11	796.06	2012-07-22	0.10102	2012-12-14	344.32	2013-01-08	120.063	2013-01-04	1.89544	2013-01-18	112.795
2013-01-29	97.62	2013-01-01	1829.04	2013-02-10	787.854	2012-07-19	0.10203	2012-12-13	330.778	2013-01-07	119.569	2013-01-03	1.87763	2013-01-17	111.496
2013-01-28	95.95	2012-12-31	1813.27	2013-02-07	791.933	2012-07-18	0.10186	2012-12-12	333.14	2013-01-04	118.996	2013-01-02	1.87769	2013-01-16	109.793
2013-01-25	95.15	2012-12-30	1819.66	2013-02-06	788.963	2012-07-17	0.1016	2012-12-11	332.155	2012-12-28	118.109	2012-12-28	1.89166	2013-01-15	110.815
2013-01-24	95.35	2012-12-26	1830.88	2013-02-05	789.739	2012-07-16	0.10132	2012-12-10	334.227	2012-12-27	119.062	2012-12-27	1.89302	2013-01-14	110.422
2013-01-23	95.06	2012-12-25	1830.23	2013-02-04	786.867	2012-07-15	0.10057	2012-12-07	330.939	2012-12-26	120.327	2012-12-26	1.89966	2013-01-11	108.571
2013-01-22	96.09	2012-12-24	1835.03	2013-02-03	784.337	2012-07-12	0.09992	2012-12-06	325.814	2012-12-25	117.977	2012-12-24	1.91166	2013-01-10	109.406
2013-01-18	95.61	2012-12-23	1837.32	2013-01-31	784.585	2012-07-11	0.09785	2012-12-05	326.154	2012-12-21	117.318	2012-12-21	1.87121	2013-01-09	108.88
2013-01-17	95.49	2012-12-19	1836.81	2013-01-30	776.254	2012-07-10	0.09802	2012-12-04	317.262	2012-12-20	116.687	2012-12-20	1.8528	2013-01-08	109.171
2013-01-16	94.28	2012-12-18	1828.77	2013-01-29	772.949	2012-07-09	0.09821	2012-12-03	314.675	2012-12-19	116.721	2012-12-18	1.8466	2013-01-07	108.633
2013-01-15	93.26	2012-12-17	1832.12	2013-01-28	764.195	2012-07-08	0.09897	2012-11-30	318.004	2012-12-18	115.259	2012-12-17	1.84579	2013-01-04	109.634
2013-01-14	94.27	2012-12-16	1826.83	2013-01-27	762.26	2012-07-05	0.09836	2012-11-29	315.258	2012-12-17	115.542	2012-12-14	1.84165	2013-01-03	110.296
2013-01-11	93.6	2012-12-12	1805.18	2013-01-23	757.691	2012-07-04	0.09855	2012-11-28	316.915	2012-12-14	115.701	2012-12-13	1.86069	2013-01-02	110.403
2013-01-10	93.81	2012-12-11	1803.31	2013-01-22	749.804	2012-07-03	0.09934	2012-11-27	319.773	2012-12-13	115.708	2012-12-12	1.85749	2013-01-01	108.821
2013-01-09	93.08	2012-12-10	1797.71	2013-01-21	756.331	2012-07-02	0.09858	2012-11-26	324.065	2012-12-12	115.867	2012-12-11	1.84929	2012-12-31	107.777
2013-01-08	93.21	2012-12-09	1808.9	2013-01-20	757.419	2012-07-01	0.09977	2012-11-23	325.501	2012-12-11	114.955	2012-12-10	1.8568	2012-12-28	107.797
2013-01-07	93.2	2012-12-05	1794.36	2013-01-17	753.014	2012-06-28	0.09961	2012-11-22	323.585	2012-12-10	115.269	2012-12-07	1.86488	2012-12-27	106.914
2013-01-04	93.12	2012-12-04	1790.91	2013-01-16	754.042	2012-06-27	0.09961	2012-11-21	326.114	2012-12-07	114.993	2012-12-06	1.84156	2012-12-26	107.658
2013-01-03	92.97	2012-12-03	1795.18	2013-01-15	755.207	2012-06-26	0.0999	2012-11-20	322.325	2012-12-06	114.469	2012-12-05	1.82706	2012-12-24	106.169
2013-01-02	93.14	2012-12-02	1788.61	2013-01-14	753.121	2012-06-25	0.10005	2012-11-19	323.519	2012-12-05	114.533	2012-12-04	1.81638	2012-12-21	106.119
2012-12-31	91.83	2012-11-28	1742.08	2013-01-13	746.482	2012-06-24	0.10018	2012-11-16	323.1	2012-12-04	113.697	2012-12-03	1.80904	2012-12-20	107.757
2012-12-28	90.66	2012-11-27	1723.23	2013-01-10	742.77	2012-06-21	0.10009	2012-11-15	325.711	2012-12-03	114.681	2012-11-30	1.79874	2012-12-19	108.531
2012-12-27	90.91	2012-11-26	1745.73	2013-01-09	739.64	2012-06-20	0.10004	2012-11-14	330.177	2012-11-30	114.304	2012-11-29	1.79857	2012-12-18	107.332
2012-12-26	90.71	2012-11-25	1739.63	2013-01-08	741.298	2012-06-19	0.10005	2012-11-13	328.672	2012-11-29	113.578	2012-11-28	1.78499	2012-12-17	107.042
2012-12-24	88.29	2012-11-21	1762.68	2013-01-07	736.618	2012-06-18	0.1003	2012-11-12	333.8	2012-11-28	111.842	2012-11-27	1.79093	2012-12-14	107.952
2012-12-21	88.2	2012-11-20	1776.31	2013-01-06	737.767	2012-06-17	0.10021	2012-11-09	331.369	2012-11-27	111.891	2012-11-26	1.78496	2012-12-13	107.416
2012-12-20	89.76	2012-11-19	1777.63	2013-01-03	731.18	2012-06-13	0.1002	2012-11-08	331.102	2012-11-26	112.766	2012-11-23	1.78541	2012-12-12	108.565
2012-12-19	89.09	2012-11-18	1803.88	2013-01-02	729.164	2012-06-12	0.10035	2012-11-07	335.639	2012-11-22	110.835	2012-11-22	1.76181	2012-12-11	108.644
2012-12-18	87.46	2012-11-14	1817.65	2012-12-31	716.251	2012-06-11	0.10028	2012-11-06	335.361	2012-11-21	108.834	2012-11-21	1.77115	2012-12-10	108.689
2012-12-17	86.71	2012-11-13	1820.71	2012-12-30	715.211	2012-06-10	0.10006	2012-11-05	338.493	2012-11-20	108.106	2012-11-20	1.75765	2012-12-07	108.842
2012-12-14	86.32	2012-11-12	1821.06	2012-12-27	714.833	2012-06-07	0.09991	2012-11-02	339.183	2012-11-19	109.054	2012-11-19	1.76065	2012-12-06	109.195
2012-12-13	85.39	2012-11-11	1835.76	2012-12-26	712.935	2012-06-06	0.09991	2012-11-01	337.221	2012-11-16	109.22	2012-11-16	1.74947	2012-12-05	108.117
2012-12-12	86.35	2012-11-07	1850.94	2012-12-25	715.693	2012-06-05	0.09991	2012-10-31	331.7	2012-11-15	110.145	2012-11-15	1.74097	2012-12-04	107.783
2012-12-11	85.36	2012-11-06	1844.92	2012-12-24	718.28	2012-06-04	0.09958	2012-10-30	330.478	2012-11-14	110.936	2012-11-14	1.74566	2012-12-03	107.517
2012-12-10	85.14	2012-11-05	1824.69	2012-12-23	716.392	2012-06-03	0.0996	2012-10-29	329.769	2012-11-13	112.287	2012-11-13	1.72883	2012-11-30	108.095
2012-12-07	85.45	2012-11-04	1816.87	2012-12-20	713.199	2012-05-31	0.09917	2012-10-26	330.408	2012-11-12	111.673	2012-11-12	1.70562	2012-11-29	106.305
2012-12-06	85.47	2012-10-24	1810.66	2012-12-19	711.353	2012-05-30	0.09926	2012-10-25	336.727	2012-11-09	112.242	2012-11-09	1.71774	2012-11-27	103.262
2012-12-05	87.36	2012-10-23	1794.38	2012-12-18	710.958	2012-05-28	0.09978	2012-10-24	338.667	2012-11-08	112.521	2012-11-08	1.74343	2012-11-26	101.374
2012-12-04	88.04	2012-10-22	1797.77	2012-12-17	710.827	2012-05-27	0.09972	2012-10-23	338.42	2012-11-07	111.641	2012-11-07	1.73472	2012-11-23	101.554
2012-12-03	88.69	2012-10-21	1807.9	2012-12-16	711.71	2012-05-24	0.09925	2012-10-22	340.985	2012-11-06	111.813	2012-11-06	1.74509	2012-11-22	101.906
2012-11-30	88.54	2012-10-17	1816.27	2012-12-13	711.182	2012-05-23	0.09873	2012-10-19	340.321	2012-11-05	111.038	2012-11-05	1.75067	2012-11-21	101.819
2012-11-29	87.64	2012-10-16	1799.68	2012-12-12	708.84	2012-05-22	0.09862	2012-10-18	341.054	2012-11-02	111.882	2012-11-02	1.75674	2012-11-20	101.09
2012-11-28	86.1	2012-10-15	1792.81	2012-12-11	712.537	2012-05-21	0.09906	2012-10-17	336.657	2012-11-01	112.027	2012-11-01	1.78225	2012-11-19	101.584
2012-11-27	86.81	2012-10-14	1776.44	2012-12-10	731.165	2012-05-20	0.09898	2012-10-16	335.027	2012-10-31	112.908	2012-10-31	1.76818	2012-11-16	100.97
2012-11-26	87.28	2012-10-10	1812.39	2012-12-09	732.407	2012-05-17	0.09967	2012-10-15	334.684	2012-10-30	112.195	2012-10-30	1.74758	2012-11-15	102.774
2012-11-23	87.01	2012-10-09	1810.62	2012-12-06	728.072	2012-05-16	0.0994	2012-10-12	335.865	2012-10-29	112.932	2012-10-29	1.7571	2012-11-13	103.092
2012-11-21	87.08	2012-10-08	1815.18	2012-12-05	728.832	2012-05-15	0.09994	2012-10-11	335.012	2012-10-26	112.902	2012-10-26	1.74027	2012-11-12	103.396
2012-11-20	86.46	2012-10-07	1830.11	2012-12-04	728.824	2012-05-14	0.10044	2012-10-10	336.493	2012-10-25	113.47	2012-10-25	1.75454	2012-11-09	103.982
2012-11-19	89.05	2012-10-03	1836.46	2012-11-29	728.168	2012-05-13	0.10064	2012-10-09	333.417	2012-10-24	113.363	2012-10-24	1.74053	2012-11-08	105.424
2012-11-16	86.62	2012-10-02	1838.91	2012-11-28	720.643	2012-05-10	0.10077	2012-10-08	329.996	2012-10-23	111.787	2012-10-23	1.7234	2012-11-07	105.933
2012-11-15	85.45	2012-10-01	1835.09	2012-11-27	719.695	2012-05-09	0.10076	2012-09-28	331.886	2012-10-22	110.269	2012-10-22	1.724	2012-11-06	105.16
2012-11-14	86.32	2012-09-30	1823.81	2012-11-26	720.531	2012-05-08	0.10082	2012-09-27	326.23	2012-10-19	108.94	2012-10-19	1.75329	2012-11-05	104.52
2012-11-13	85.38	2012-09-26	1834.18	2012-11-25	717.794	2012-05-07	0.1007	2012-09-26	317.976	2012-10-18	108.923	2012-10-18	1.7339	2012-11-02	105.817
2012-11-12	85.56	2012-09-25	1860.66	2012-11-22	719.398	2012-05-06	0.10118	2012-09-25	321.758	2012-10-17	109.043	2012-10-17	1.74519	2012-11-01	105.151
2012-11-09	86.08	2012-09-24	1856.07	2012-11-21	719.426	2012-05-03	0.1013	2012-09-24	322.197	2012-10-16	109.842	2012-10-16	1.75901	2012-10-31	104.349
2012-11-08	85.07	2012-09-19	1881.72	2012-11-20	724.421	2012-05-02	0.10115	2012-09-21	321.365	2012-10-15	112.086	2012-10-15	1.75902	2012-10-30	103.636
2012-11-07	84.5	2012-09-18	1894.35	2012-11-19	724.25	2012-04-30	0.10134	2012-09-20	321.199	2012-10-12	112.593	2012-10-12	1.77315	2012-10-29	104.56
2012-11-06	88.62	2012-09-17	1906.41	2012-11-18	730.051	2012-04-29	0.10128	2012-09-19	327.619	2012-10-11	112.645	2012-10-11	1.76933	2012-10-26	105.353
2012-11-05	85.64	2012-09-16	1908.1	2012-11-14	732.716	2012-04-26	0.10142	2012-09-18	325.893	2012-10-10	111.354	2012-10-10	1.75395	2012-10-25	106.115
2012-11-02	84.9	2012-09-12	1894.38	2012-11-13	733.681	2012-04-25	0.10136	2012-09-17	328.627	2012-10-09	112.541	2012-10-09	1.73406	2012-10-23	105.543
2012-11-01	87.05	2012-09-11	1889.66	2012-11-12	736.708	2012-04-24	0.10186	2012-09-14	336.201	2012-10-05	112.747	2012-10-08	1.73951	2012-10-22	106.753
2012-10-31	86.23	2012-09-10	1885.93	2012-11-11	727.122	2012-04-23	0.10145	2012-09-13	333.341	2012-10-04	113.837	2012-10-05	1.73669	2012-10-19	105.079
2012-10-30	85.65	2012-09-09	1892.1	2012-11-08	728.121	2012-04-22	0.10142	2012-09-12	336.06	2012-10-03	115.259	2012-10-04	1.74825	2012-10-18	106.942
2012-10-29	85.52	2012-09-05	1879.72	2012-11-07	728.669	2012-04-19	0.10184	2012-09-11	334.662	2012-10-02	114.497	2012-10-02	1.78075	2012-10-17	107.029
2012-10-26	85.84	2012-09-04	1879.89	2012-11-06	728.26	2012-04-18	0.10164	2012-09-10	336.803	2012-10-01	116.723	2012-09-28	1.78229	2012-10-16	106.818
2012-10-25	85.59	2012-09-03	1887.46	2012-11-05	724.955	2012-04-17	0.10185	2012-09-07	335.403	2012-09-28	116.482	2012-09-27	1.79729	2012-10-15	107.135
2012-10-24	85.39	2012-09-02	1890.81	2012-11-04	726.79	2012-04-16	0.102	2012-09-06	323.402	2012-09-27	116.586	2012-09-26	1.79061	2012-10-12	107.308
2012-10-23	86.65	2012-08-29	1903.58	2012-11-01	727.962	2012-04-15	0.10133	2012-09-05	320.874	2012-09-26	116.039	2012-09-25	1.79335	2012-10-11	108.364
2012-10-22	88.3	2012-08-28	1903.26	2012-10-31	727.588	2012-04-12	0.1024	2012-09-04	321.916	2012-09-25	117.773	2012-09-24	1.79423	2012-10-10	106.544
2012-10-19	90	2012-08-27	1903.28	2012-10-30	727.386	2012-04-11	0.10264	2012-09-03	324.715	2012-09-24	116.064	2012-09-21	1.7813	2012-10-09	108.113
2012-10-18	92	2012-08-26	1894.35	2012-10-29	727.199	2012-04-10	0.10307	2012-08-31	322.465	2012-09-21	117.068	2012-09-20	1.76803	2012-10-08	107.817
2012-10-17	92.04	2012-08-15	1867.53	2012-10-24	723.583	2012-04-09	0.10348	2012-08-30	323.206	2012-09-20	115.902	2012-09-19	1.78008	2012-10-05	110.849
2012-10-16	92.07	2012-08-14	1858.07	2012-10-23	722.558	2012-04-08	0.10353	2012-08-29	323.202	2012-09-19	115.078	2012-09-18	1.78767	2012-10-04	112.261
2012-10-15	91.84	2012-08-13	1857.36	2012-10-22	721.002	2012-04-05	0.10378	2012-08-28	326.265	2012-09-18	113.264	2012-09-17	1.78906	2012-10-03	109.678
2012-10-12	91.83	2012-08-12	1865.34	2012-10-21	722.148	2012-04-04	0.10439	2012-08-27	323.326	2012-09-14	113.332	2012-09-14	1.77371	2012-10-01	109.127
2012-10-11	92.19	2012-08-08	1854.14	2012-10-18	722.145	2012-04-03	0.10474	2012-08-24	329.17	2012-09-13	113.492	2012-09-13	1.8001	2012-09-28	107.905
2012-10-10	91.24	2012-08-07	1856.26	2012-10-17	722.955	2012-04-02	0.10492	2012-08-23	332.537	2012-09-12	109.964	2012-09-12	1.79213	2012-09-27	106.564
2012-10-09	92.42	2012-08-06	1851.39	2012-10-16	720.611	2012-04-01	0.10511	2012-08-22	331.756	2012-09-11	110.769	2012-09-11	1.79326	2012-09-26	105.652
2012-10-08	89.43	2012-08-05	1851.93	2012-10-15	719.697	2012-03-20	0.10367	2012-08-21	333.208	2012-09-10	111.918	2012-09-10	1.79817	2012-09-25	106.442
2012-10-05	89.87	2012-08-01	1837.79	2012-10-14	719.259	2012-03-19	0.10385	2012-08-20	331.267	2012-09-07	112.211	2012-09-07	1.72865	2012-09-24	106.023
2012-10-04	91.69	2012-07-31	1834.04	2012-10-11	722.66	2012-03-18	0.10446	2012-08-17	332.525	2012-09-06	112.869	2012-09-06	1.73019	2012-09-21	106.806
2012-10-03	88.19	2012-07-30	1819.19	2012-10-10	722.075	2012-03-15	0.1052	2012-08-16	331.726	2012-09-05	114.356	2012-09-05	1.70223	2012-09-20	102.43
2012-10-02	91.88	2012-07-29	1805	2012-10-09	721.884	2012-03-14	0.1055	2012-08-15	332.995	2012-09-04	115.172	2012-09-04	1.70496	2012-09-18	103.198
2012-10-01	92.44	2012-07-25	1777.62	2012-10-08	720.945	2012-03-13	0.10516	2012-08-14	336.88	2012-09-03	115.074	2012-09-03	1.70832	2012-09-17	104.053
2012-09-28	92.18	2012-07-24	1778.53	2012-10-07	720.926	2012-03-12	0.10567	2012-08-13	335.624	2012-08-31	115.429	2012-08-31	1.66029	2012-09-14	103.376
2012-09-27	91.89	2012-07-23	1770.91	2012-10-04	721.465	2012-03-11	0.10635	2012-08-10	340.821	2012-08-30	115.287	2012-08-30	1.64912	2012-09-13	98.6541
2012-09-26	89.92	2012-07-22	1786.67	2012-10-03	722.426	2012-03-08	0.10612	2012-08-09	341.818	2012-08-29	116.934	2012-08-29	1.68245	2012-09-12	98.2009
2012-09-25	91.07	2012-07-18	1767.44	2012-10-02	720.784	2012-03-07	0.10567	2012-08-08	339.65	2012-08-28	115.314	2012-08-28	1.69045	2012-09-11	97.6361
2012-09-24	91.68	2012-07-17	1756.78	2012-10-01	717.375	2012-03-06	0.10536	2012-08-07	338.838	2012-08-27	115.385	2012-08-27	1.68099	2012-09-10	96.8744
2012-09-21	92.64	2012-07-16	1770.87	2012-09-30	709.341	2012-03-05	0.10514	2012-08-06	338.021	2012-08-24	115.506	2012-08-24	1.6804	2012-09-08	97.1395
2012-09-20	92.14	2012-07-15	1776.69	2012-09-27	708.677	2012-03-04	0.10494	2012-08-03	334.619	2012-08-23	115.194	2012-08-23	1.69911	2012-09-07	96.8386
2012-09-19	91.97	2012-07-11	1775.84	2012-09-26	707.209	2012-03-01	0.10532	2012-08-02	331.504	2012-08-22	114.706	2012-08-22	1.68716	2012-09-06	93.9876
2012-09-18	95.25	2012-07-10	1790.13	2012-09-25	709.545	2012-02-29	0.10503	2012-08-01	333.343	2012-08-21	113.047	2012-08-21	1.6895	2012-09-05	93.5081
2012-09-17	96.51	2012-07-09	1801.82	2012-09-24	709.167	2012-02-28	0.10494	2012-07-31	330.615	2012-08-20	113.381	2012-08-20	1.69209	2012-09-04	94.6603
2012-09-14	98.94	2012-07-08	1827.94	2012-09-23	710.983	2012-02-27	0.10572	2012-07-30	330.676	2012-08-17	113.432	2012-08-17	1.71668	2012-09-03	94.739
2012-09-13	98.3	2012-07-04	1822.46	2012-09-20	712.265	2012-02-23	0.10606	2012-07-27	333.526	2012-08-16	113.614	2012-08-16	1.70592	2012-08-31	94.8931
2012-09-12	97.02	2012-07-03	1835.92	2012-09-19	712.63	2012-02-22	0.10654	2012-07-26	332.963	2012-08-15	114.101	2012-08-14	1.71837	2012-08-30	95.2945
2012-09-11	97.03	2012-07-02	1797.64	2012-09-18	711.032	2012-02-21	0.1061	2012-07-25	334.317	2012-08-14	113.208	2012-08-13	1.71425	2012-08-29	95.0616
2012-09-10	96.52	2012-07-01	1787.89	2012-09-17	715.034	2012-02-20	0.10544	2012-07-24	336.087	2012-08-13	111.859	2012-08-10	1.71509	2012-08-28	95.8684
2012-09-07	96.41	2012-06-27	1756.03	2012-09-16	715.883	2012-02-19	0.10632	2012-07-23	335.238	2012-08-10	111.618	2012-08-09	1.72745	2012-08-27	96.0979
2012-09-06	95.58	2012-06-26	1785.63	2012-09-13	710.25	2012-02-16	0.10674	2012-07-20	340.184	2012-08-09	108.83	2012-08-08	1.73144	2012-08-24	97.2768
2012-09-05	95.37	2012-06-25	1782.08	2012-09-12	708.467	2012-02-15	0.10677	2012-07-19	342.774	2012-08-08	110.584	2012-08-07	1.71062	2012-08-23	98.202
2012-09-04	95.34	2012-06-24	1798.52	2012-09-11	706.978	2012-02-14	0.10641	2012-07-18	340.486	2012-08-07	110.495	2012-08-06	1.7215	2012-08-22	97.7666
2012-08-31	96.47	2012-06-20	1823.09	2012-09-10	705.845	2012-02-13	0.10657	2012-07-17	339.052	2012-08-06	111.275	2012-08-03	1.72275	2012-08-21	98.1265
2012-08-30	94.61	2012-06-19	1817.65	2012-09-09	704.756	2012-02-12	0.10701	2012-07-16	336.681	2012-08-03	110.385	2012-08-02	1.68556	2012-08-17	96.3689
2012-08-29	95.5	2012-06-18	1815.09	2012-09-06	697.705	2012-02-09	0.10705	2012-07-13	341.952	2012-08-02	109.032	2012-08-01	1.67298	2012-08-16	96.4473
2012-08-28	96.3	2012-06-17	1800.89	2012-09-05	695.954	2012-02-08	0.10635	2012-07-12	342.838	2012-08-01	107.858	2012-07-31	1.67121	2012-08-14	96.3271
2012-08-27	95.54	2012-06-13	1798.3	2012-09-04	694.898	2012-02-07	0.10567	2012-07-11	341.52	2012-07-31	106.953	2012-07-30	1.62901	2012-08-13	96.2805
2012-08-24	95.78	2012-06-12	1793.94	2012-09-03	696.093	2012-02-06	0.10599	2012-07-10	339.989	2012-07-30	108.557	2012-07-27	1.65112	2012-08-10	96.4103
2012-08-23	95.87	2012-06-11	1810.68	2012-09-02	696.164	2012-02-02	0.10557	2012-07-09	340.664	2012-07-27	108.483	2012-07-26	1.66788	2012-08-09	96.4914
2012-08-22	96.89	2012-06-10	1799.62	2012-08-30	697.416	2012-02-01	0.10461	2012-07-06	349.301	2012-07-26	110.416	2012-07-25	1.66558	2012-08-08	96.8696
2012-08-21	96.55	2012-06-06	1776.1	2012-08-29	700.988	2012-01-31	0.10443	2012-07-05	346.288	2012-07-25	111.888	2012-07-24	1.62188	2012-08-07	97.1104
2012-08-20	96.03	2012-06-05	1796.24	2012-08-28	700.8	2012-01-30	0.10427	2012-07-04	350.836	2012-07-24	110.689	2012-07-23	1.60677	2012-08-06	95.6031
2012-08-17	96	2012-06-04	1805.24	2012-08-27	705.018	2012-01-29	0.10463	2012-07-03	350.855	2012-07-23	110.641	2012-07-20	1.55551	2012-08-03	94.0698
2012-08-16	95.66	2012-06-03	1799.24	2012-08-26	708.176	2012-01-26	0.10479	2012-07-02	350.585	2012-07-20	110.153	2012-07-19	1.53834	2012-08-02	92.9956
2012-08-15	94.35	2012-05-30	1859.92	2012-08-23	706.6	2012-01-25	0.10727	2012-06-29	350.18	2012-07-19	109.948	2012-07-18	1.56124	2012-08-01	94.0084
2012-08-14	93.4	2012-05-29	1875.25	2012-08-22	704.99	2012-01-24	0.10661	2012-06-28	345.345	2012-07-18	111.138	2012-07-17	1.55533	2012-07-31	93.8695
2012-08-13	92.76	2012-05-28	1881.63	2012-08-16	701.28	2012-01-23	0.10652	2012-06-27	348.657	2012-07-17	111.46	2012-07-16	1.59583	2012-07-30	93.783
2012-08-10	92.94	2012-05-27	1863.75	2012-08-15	696.226	2012-01-22	0.10594	2012-06-26	349.179	2012-07-13	111.686	2012-07-13	1.60155	2012-07-27	92.1549
2012-08-09	93.39	2012-05-23	1882.85	2012-08-14	695.225	2012-01-19	0.10742	2012-06-25	349.462	2012-07-12	113.298	2012-07-12	1.57248	2012-07-26	90.563
2012-08-08	93.39	2012-05-22	1894.07	2012-08-13	693.444	2012-01-18	0.11077	2012-06-21	355.154	2012-07-11	113.611	2012-07-11	1.59175	2012-07-25	91.0721
2012-08-07	93.68	2012-05-21	1874.39	2012-08-12	691.721	2012-01-17	0.11083	2012-06-20	360.47	2012-07-10	114.03	2012-07-10	1.58542	2012-07-24	91.1761
2012-08-06	92.3	2012-05-20	1861.06	2012-08-09	690.095	2012-01-16	0.11158	2012-06-19	362.005	2012-07-09	113.531	2012-07-09	1.57796	2012-07-23	91.2535
2012-08-03	91.4	2012-05-16	1893.16	2012-08-08	684.558	2012-01-15	0.11266	2012-06-18	364.245	2012-07-06	113.365	2012-07-06	1.54775	2012-07-20	94.1673
2012-08-02	87.22	2012-05-15	1894.36	2012-08-07	683.602	2012-01-11	0.11263	2012-06-15	362.149	2012-07-05	112.867	2012-07-05	1.60069	2012-07-19	95.2439
2012-08-01	88.99	2012-05-14	1884.65	2012-08-06	681.938	2012-01-10	0.11277	2012-06-14	360.341	2012-07-04	111.779	2012-07-04	1.60284	2012-07-18	94.2847
2012-07-31	88.08	2012-05-13	1915.3	2012-08-05	683.662	2012-01-09	0.1141	2012-06-13	365.231	2012-07-03	109.473	2012-07-03	1.60636	2012-07-17	94.2014
2012-07-30	89.8	2012-05-09	1925.58	2012-08-02	682.769	2012-01-08	0.1149	2012-06-12	361.816	2012-07-02	109.063	2012-07-02	1.62809	2012-07-16	94.5556
2012-07-27	90.13	2012-05-08	1965.55	2012-08-01	685.162	2012-01-05	0.11488	2012-06-11	362.967	2012-06-29	109.745	2012-06-29	1.6525	2012-07-13	95.0495
2012-07-26	89.4	2012-05-07	1962.16	2012-07-31	682.32	2012-01-04	0.11672	2012-06-08	357.868	2012-06-28	109.378	2012-06-28	1.6491	2012-07-12	93.948
2012-07-25	88.8	2012-05-06	1967.2	2012-07-30	679.314	2012-01-03	0.1182	2012-06-07	360.277	2012-06-27	110.108	2012-06-27	1.64548	2012-07-11	95.8768
2012-07-24	88.28	2012-05-02	2012.08	2012-07-29	676.698	2012-01-02	0.10483	2012-06-06	362.858	2012-06-26	110.078	2012-06-26	1.6177	2012-07-10	96.3734
2012-07-23	87.77	2012-05-01	2011.91	2012-07-26	672.519	2011-12-11	0.11221	2012-06-05	363.029	2012-06-25	109.679	2012-06-25	1.62292	2012-07-09	94.5113
2012-07-20	91.56	2012-04-30	2015.38	2012-07-25	670.852	2011-12-08	0.11167	2012-06-04	362.689	2012-06-22	110.197	2012-06-22	1.57239	2012-07-06	95.2432
2012-07-19	92.78	2012-04-29	2014.76	2012-07-24	670.956	2011-12-07	0.1096	2012-06-01	372.508	2012-06-21	108.872	2012-06-21	1.57187	2012-07-05	96.3345
2012-07-18	89.88	2012-04-25	2010.91	2012-07-23	672.148	2011-12-05	0.10975	2012-05-31	372.431	2012-06-20	108.043	2012-06-20	1.56966	2012-07-04	97.0896
2012-07-17	89.07	2012-04-24	2003.16	2012-07-22	672.954	2011-12-04	0.10976	2012-05-30	375.527	2012-06-19	108.186	2012-06-19	1.57011	2012-07-03	97.4827
2012-07-16	88.41	2012-04-23	2006.66	2012-07-19	671.901	2011-12-01	0.11039	2012-05-29	376.706	2012-06-18	107.542	2012-06-18	1.59504	2012-07-02	95.23
2012-07-13	87.15	2012-04-22	2021.54	2012-07-18	670.738	2011-11-30	0.10891	2012-05-28	372.485	2012-06-15	108.53	2012-06-15	1.63655	2012-06-29	95.0725
2012-07-12	86.02	2012-04-18	2003.43	2012-07-17	670.501	2011-11-29	0.10645	2012-05-25	368.26	2012-06-14	106.486	2012-06-14	1.65271	2012-06-28	90.3439
2012-07-11	85.88	2012-04-17	2002.96	2012-07-16	668.905	2011-11-28	0.10582	2012-05-24	370.974	2012-06-13	108.539	2012-06-13	1.63976	2012-06-27	90.2959
2012-07-10	83.92	2012-04-16	1940.67	2012-07-15	669.972	2011-11-24	0.1044	2012-05-23	373.271	2012-06-12	107.842	2012-06-12	1.62707	2012-06-26	89.7677
2012-07-09	85.93	2012-04-15	1959.4	2012-07-12	671.533	2011-11-23	0.10483	2012-05-22	375.523	2012-06-11	106.452	2012-06-11	1.59485	2012-06-25	89.5657
2012-07-06	84.37	2012-04-11	2019.38	2012-07-11	671.225	2011-11-22	0.10562	2012-05-21	371.555	2012-06-08	105.879	2012-06-08	1.60609	2012-06-22	90.0131
2012-07-05	87.11	2012-04-10	2013.67	2012-07-10	673.828	2011-11-21	0.10575	2012-05-18	370.64	2012-06-07	107.876	2012-06-07	1.59273	2012-06-21	90.8611
2012-07-03	87.74	2012-04-09	2052.5	2012-07-09	674.835	2011-11-20	0.10741	2012-05-17	376.239	2012-06-06	108.963	2012-06-05	1.58688	2012-06-20	91.0077
2012-07-02	83.72	2012-04-08	2057.89	2012-07-08	673.866	2011-11-17	0.10657	2012-05-16	371.186	2012-06-05	109.309	2012-06-04	1.59456	2012-06-19	91.3931
2012-06-29	85.04	2012-04-04	2105.2	2012-07-05	673.093	2011-11-16	0.10594	2012-05-15	375.707	2012-06-04	108.976	2012-06-01	1.56375	2012-06-18	90.5219
2012-06-28	77.72	2012-04-03	2114.6	2012-07-04	673.036	2011-11-15	0.10647	2012-05-14	376.554	2012-06-01	108.09	2012-05-31	1.58568	2012-06-15	92.4373
2012-06-27	80.27	2012-04-02	2108.71	2012-07-03	671.403	2011-11-14	0.11017	2012-05-11	379.475	2012-05-31	107.726	2012-05-30	1.52821	2012-06-14	90.7251
2012-06-26	79.34	2012-04-01	2108.53	2012-07-02	669.303	2011-11-13	0.1105	2012-05-10	381.649	2012-05-30	107.729	2012-05-29	1.51152	2012-06-13	92.1373
2012-06-25	78.76	2012-03-28	2075.15	2012-07-01	669.777	2011-11-03	0.11052	2012-05-09	381.661	2012-05-29	107.752	2012-05-25	1.55201	2012-06-12	91.9052
2012-06-22	79.33	2012-03-27	2071.07	2012-06-28	666.382	2011-11-02	0.10942	2012-05-08	388.151	2012-05-28	109.13	2012-05-24	1.56163	2012-06-11	90.5509
2012-06-21	77.91	2012-03-26	2075.2	2012-06-27	672.437	2011-11-01	0.11346	2012-05-07	388.846	2012-05-25	108.849	2012-05-23	1.56451	2012-06-08	91.3134
2012-06-20	81.06	2012-03-25	2068.81	2012-06-26	675.737	2011-10-31	0.11131	2012-05-04	389.487	2012-05-24	108.825	2012-05-22	1.57272	2012-06-07	91.8703
2012-06-19	83.99	2012-03-21	2010.42	2012-06-25	677.296	2011-10-30	0.11535	2012-05-03	387.671	2012-05-23	111.824	2012-05-21	1.5404	2012-06-06	90.7326
2012-06-18	83.26	2012-03-20	2004.71	2012-06-24	675.426	2011-10-27	0.11787	2012-05-02	387.835	2012-05-22	109.658	2012-05-18	1.53937	2012-06-05	87.5088
2012-06-15	84.03	2012-03-19	2030.66	2012-06-21	682.981	2011-10-26	0.1126	2012-04-27	380.525	2012-05-21	111.079	2012-05-17	1.53153	2012-06-04	87.3069
2012-06-14	83.83	2012-03-18	2030.69	2012-06-20	677.797	2011-10-25	0.11825	2012-04-26	382.22	2012-05-18	112.412	2012-05-16	1.5679	2012-06-01	87.2596
2012-06-13	82.56	2012-03-14	2017.86	2012-06-19	671.922	2011-10-24	0.11985	2012-04-25	382.732	2012-05-17	112.099	2012-05-15	1.54034	2012-05-31	87.3326
2012-06-12	83.35	2012-03-13	2005.54	2012-06-18	669.772	2011-10-23	0.12052	2012-04-24	378.873	2012-05-16	112.677	2012-05-14	1.52411	2012-05-30	87.8805
2012-06-11	82.58	2012-03-12	2010.32	2012-06-14	666.055	2011-10-20	0.1205	2012-04-23	378.714	2012-05-15	113.532	2012-05-11	1.58396	2012-05-29	89.3883
2012-06-08	84.08	2012-03-11	2008.89	2012-06-13	666.545	2011-10-19	0.1186	2012-04-20	381.715	2012-05-14	115.044	2012-05-10	1.57836	2012-05-28	90.0343
2012-06-07	84.78	2012-03-07	1966.54	2012-06-12	666.368	2011-10-18	0.11952	2012-04-19	377.345	2012-05-11	114.089	2012-05-09	1.6429	2012-05-25	88.8881
2012-06-06	85.05	2012-03-06	1973.09	2012-06-11	670.672	2011-10-17	0.12137	2012-04-18	377.84	2012-05-10	116.961	2012-05-08	1.66195	2012-05-24	88.2525
2012-06-05	84.31	2012-03-05	1960.8	2012-06-10	668.247	2011-10-16	0.1227	2012-04-17	370.644	2012-05-09	116.595	2012-05-07	1.67201	2012-05-23	85.7765
2012-06-04	83.95	2012-03-04	1960.24	2012-06-07	664.194	2011-10-13	0.12408	2012-04-16	373.775	2012-05-08	118.331	2012-05-04	1.70218	2012-05-22	87.7584
2012-06-01	83.17	2012-02-29	1938.95	2012-06-06	662.998	2011-10-12	0.12457	2012-04-13	374.238	2012-05-07	118.266	2012-05-03	1.70523	2012-05-21	89.2739
2012-05-31	86.52	2012-02-28	1923.54	2012-06-05	662.507	2011-10-11	0.12483	2012-04-12	372.887	2012-05-02	117.342	2012-05-02	1.72754	2012-05-18	89.7926
2012-05-30	87.79	2012-02-27	1918.38	2012-06-04	659.531	2011-10-10	0.12414	2012-04-11	366.141	2012-05-01	116.645	2012-04-30	1.71881	2012-05-17	89.5834
2012-05-29	90.75	2012-02-26	1901.9	2012-06-03	660.719	2011-10-09	0.12401	2012-04-10	365.424	2012-04-27	117.63	2012-04-27	1.75486	2012-05-16	89.3471
2012-05-25	90.64	2012-02-22	1874.85	2012-05-31	664.588	2011-10-06	0.12478	2012-04-09	362.367	2012-04-26	117.217	2012-04-26	1.7641	2012-05-15	91.6267
2012-05-24	90.36	2012-02-21	1857.7	2012-05-30	666.956	2011-10-05	0.12452	2012-04-06	365.725	2012-04-25	117.649	2012-04-25	1.77019	2012-05-14	90.9947
2012-05-23	89.4	2012-02-20	1841.02	2012-05-29	668.457	2011-10-04	0.1255	2012-04-05	364.792	2012-04-24	119.011	2012-04-24	1.75337	2012-05-11	92.172
2012-05-22	91.44	2012-02-19	1831.84	2012-05-28	668.848	2011-10-03	0.1243	2012-03-30	359.253	2012-04-23	117.225	2012-04-23	1.74521	2012-05-10	93.2263
2012-05-21	92.57	2012-02-15	1816.43	2012-05-27	669.85	2011-10-02	0.12463	2012-03-29	357.384	2012-04-20	117.692	2012-04-20	1.73203	2012-05-09	92.266
2012-05-18	91.51	2012-02-14	1817.59	2012-05-24	671.026	2011-09-29	0.12345	2012-03-28	362.599	2012-04-19	119.061	2012-04-19	1.72104	2012-05-08	93.4308
2012-05-17	92.53	2012-02-13	1821.65	2012-05-23	673.978	2011-09-28	0.12372	2012-03-27	372.615	2012-04-18	117.721	2012-04-18	1.72334	2012-05-07	96.6667
2012-05-16	92.78	2012-02-12	1813.97	2012-05-22	672.742	2011-09-27	0.12383	2012-03-26	372.614	2012-04-17	116.803	2012-04-17	1.72747	2012-05-04	95.1792
2012-05-15	93.97	2012-02-08	1812.41	2012-05-21	672.064	2011-09-26	0.12404	2012-03-23	372.676	2012-04-16	118.118	2012-04-16	1.73541	2012-05-03	96.6813
2012-05-14	94.75	2012-02-07	1798.14	2012-05-20	670.686	2011-09-25	0.12424	2012-03-22	376.975	2012-04-13	117.29	2012-04-13	1.7564	2012-05-02	98.8799
2012-05-11	96.03	2012-02-06	1796.95	2012-05-17	671.889	2011-09-22	0.12479	2012-03-21	376.088	2012-04-12	118.76	2012-04-12	1.75997	2012-04-30	99.6137
2012-05-10	97.1	2012-02-05	1802.22	2012-05-16	671.715	2011-09-21	0.12476	2012-03-20	376.005	2012-04-11	118.582	2012-04-10	1.74856	2012-04-28	99.2096
2012-05-09	96.8	2012-02-01	1776.79	2012-05-15	673.379	2011-09-20	0.12172	2012-03-19	381.4	2012-04-10	118.829	2012-04-09	1.75082	2012-04-27	98.8592
2012-05-08	97.13	2012-01-31	1766.8	2012-05-14	673.292	2011-09-19	0.12179	2012-03-16	380.298	2012-04-09	122.342	2012-04-06	1.77073	2012-04-26	98.8663
2012-05-07	97.86	2012-01-30	1749.26	2012-05-13	673.43	2011-09-18	0.12232	2012-03-15	374.962	2012-04-06	123.036	2012-04-05	1.7443	2012-04-25	98.9067
2012-05-04	98.49	2012-01-29	1747.75	2012-05-10	674.694	2011-09-15	0.1226	2012-03-14	377.571	2012-04-05	122.033	2012-04-04	1.74882	2012-04-24	99.1674
2012-05-03	102.56	2012-01-25	1727.02	2012-05-09	675.505	2011-09-14	0.12294	2012-03-13	388.09	2012-04-04	122.752	2012-04-03	1.75529	2012-04-23	98.73
2012-05-02	105.25	2012-01-24	1724.27	2012-05-08	676.864	2011-09-13	0.12235	2012-03-12	384.794	2012-04-03	122.948	2012-04-02	1.79406	2012-04-20	101.581
2012-05-01	106.17	2012-01-23	1722.72	2012-05-07	677.332	2011-09-12	0.12236	2012-03-09	386.615	2012-04-02	123.348	2012-03-30	1.79561	2012-04-19	102.3
2012-04-30	104.89	2012-01-22	1720.02	2012-05-06	679.366	2011-09-11	0.12303	2012-03-08	383.07	2012-03-30	120.964	2012-03-29	1.78569	2012-04-18	102.267
2012-04-27	104.86	2012-01-18	1700.71	2012-05-03	681.035	2011-09-08	0.12332	2012-03-07	379.319	2012-03-29	121.425	2012-03-28	1.82436	2012-04-17	102.802
2012-04-26	104.56	2012-01-17	1698.62	2012-05-02	682.151	2011-09-07	0.12342	2012-03-06	381.732	2012-03-28	122.901	2012-03-27	1.80045	2012-04-16	101.254
2012-04-25	103.72	2012-01-16	1712.15	2012-05-01	681.925	2011-09-06	0.12343	2012-03-05	387.567	2012-03-27	120.854	2012-03-26	1.77859	2012-04-13	101.066
2012-04-24	103.1	2012-01-15	1731.17	2012-04-30	681.683	2011-09-05	0.12414	2012-03-02	390.617	2012-03-26	121.607	2012-03-23	1.76892	2012-04-12	102.873
2012-04-23	102.68	2012-01-11	1729.62	2012-04-29	683.956	2011-09-04	0.12358	2012-03-01	385.098	2012-03-23	121.577	2012-03-22	1.78735	2012-04-11	101.443
2012-04-20	103.58	2012-01-10	1727	2012-04-26	682.793	2011-08-24	0.1213	2012-02-29	385.793	2012-03-22	121.484	2012-03-21	1.79662	2012-04-10	101.532
2012-04-19	102.38	2012-01-09	1717.63	2012-04-25	683.961	2011-08-23	0.12097	2012-02-28	389.239	2012-03-21	120.178	2012-03-20	1.78032	2012-04-09	102.204
2012-04-18	102.65	2012-01-08	1724.65	2012-04-24	682.028	2011-08-22	0.12085	2012-02-27	388.311	2012-03-19	119.713	2012-03-19	1.78501	2012-04-04	104.014
2012-04-17	104.23	2012-01-04	1708.63	2012-04-23	680.466	2011-08-21	0.12109	2012-02-24	387.329	2012-03-16	120.227	2012-03-16	1.7897	2012-04-03	105.952
2012-04-16	102.92	2012-01-03	1710.23	2012-04-22	679.494	2011-08-18	0.12103	2012-02-23	382.505	2012-03-15	120.346	2012-03-15	1.7942	2012-04-02	104.518
2012-04-13	102.84	2012-01-02	1706.23	2012-04-19	680.702	2011-08-17	0.12116	2012-02-22	381.673	2012-03-14	119.835	2012-03-14	1.81161	2012-03-30	103.946
2012-04-12	103.69	2012-01-01	1702.85	2012-04-18	684.166	2011-08-16	0.12123	2012-02-21	378.173	2012-03-13	118.194	2012-03-13	1.82602	2012-03-29	100.883
2012-04-11	102.66	2011-12-28	1711.36	2012-04-17	681.971	2011-08-15	0.12137	2012-02-20	375.377	2012-03-12	119.47	2012-03-12	1.8067	2012-03-28	102.048
2012-04-10	101.12	2011-12-27	1706.6	2012-04-16	680.553	2011-08-14	0.12126	2012-02-17	374.263	2012-03-09	119.133	2012-03-09	1.81577	2012-03-27	103.08
2012-04-09	102.45	2011-12-26	1710.43	2012-04-15	683.983	2011-08-11	0.1214	2012-02-16	374.034	2012-03-08	119.846	2012-03-08	1.81075	2012-03-26	101.542
2012-04-05	103.29	2011-12-25	1701.87	2012-04-12	686.894	2011-08-10	0.12129	2012-02-15	375.697	2012-03-07	119.637	2012-03-07	1.80181	2012-03-23	102.939
2012-04-04	101.53	2011-12-21	1687.96	2012-04-11	689.325	2011-08-09	0.12134	2012-02-14	372.275	2012-03-06	120.025	2012-03-06	1.78041	2012-03-22	101.969
2012-04-03	104.02	2011-12-20	1676.79	2012-04-10	693.39	2011-08-08	0.12116	2012-02-13	373.352	2012-03-05	120.762	2012-03-05	1.80696	2012-03-21	105.912
2012-04-02	105.25	2011-12-19	1673.4	2012-04-09	693.313	2011-08-07	0.12135	2012-02-10	373.698	2012-03-02	119.87	2012-03-02	1.79053	2012-03-20	104.401
2012-03-30	103.03	2011-12-18	1671.16	2012-04-08	696.472	2011-08-04	0.1212	2012-02-09	372.986	2012-03-01	119.31	2012-02-29	1.76338	2012-03-19	104.691
2012-03-29	102.79	2011-12-14	1663.52	2012-04-05	696.7	2011-08-03	0.12102	2012-02-08	372.618	2012-02-29	119.675	2012-02-28	1.77851	2012-03-16	106.029
2012-03-28	105.4	2011-12-13	1650.89	2012-04-04	698.004	2011-08-02	0.12158	2012-02-07	363.24	2012-02-28	118.86	2012-02-27	1.80239	2012-03-15	106.851
2012-03-27	107.32	2011-12-12	1672.69	2012-04-03	697.95	2011-07-31	0.12186	2012-02-06	369.342	2012-02-27	118.688	2012-02-24	1.82373	2012-03-14	109.223
2012-03-26	107.07	2011-12-11	1676.65	2012-04-02	696.943	2011-07-28	0.12206	2012-02-03	369.554	2012-02-24	119.204	2012-02-23	1.81719	2012-03-13	108.471
2012-03-23	106.43	2011-12-07	1667.05	2012-04-01	699.151	2011-07-27	0.12199	2012-02-02	366.839	2012-02-23	118.144	2012-02-22	1.78003	2012-03-12	107.137
2012-03-22	104.98	2011-12-06	1657.66	2012-03-29	695.072	2011-07-26	0.12205	2012-02-01	359.659	2012-02-22	117.027	2012-02-21	1.7665	2012-03-09	107.11
2012-03-21	106.87	2011-12-05	1660.62	2012-03-28	698.862	2011-07-25	0.12196	2012-01-31	363.37	2012-02-21	118.192	2012-02-20	1.79495	2012-03-07	103.828
2012-03-20	105.68	2011-12-04	1644.91	2012-03-27	700.945	2011-07-24	0.1221	2012-01-30	361.877	2012-02-20	115.431	2012-02-17	1.77826	2012-03-06	103.65
2012-03-19	108.09	2011-11-30	1627.71	2012-03-26	701.715	2011-07-21	0.12211	2012-01-20	366.092	2012-02-17	115.984	2012-02-16	1.79933	2012-03-05	105.967
2012-03-16	107.03	2011-11-29	1629.65	2012-03-25	704.511	2011-07-20	0.12209	2012-01-19	363.464	2012-02-16	115.284	2012-02-15	1.80104	2012-03-03	108.358
2012-03-15	105.19	2011-11-28	1631.51	2012-03-22	699.235	2011-07-19	0.12197	2012-01-18	358.952	2012-02-15	116.113	2012-02-14	1.80451	2012-03-02	108.357
2012-03-14	105.49	2011-11-27	1612.65	2012-03-21	706.03	2011-07-18	0.12203	2012-01-17	363.753	2012-02-14	117.055	2012-02-13	1.79661	2012-03-01	108.554
2012-03-13	106.7	2011-11-23	1622.79	2012-03-20	704.201	2011-07-17	0.12228	2012-01-16	349.468	2012-02-13	116.008	2012-02-10	1.76737	2012-02-29	109.656
2012-03-12	106.34	2011-11-22	1627.31	2012-03-19	709.159	2011-07-13	0.12207	2012-01-13	355.346	2012-02-10	116.615	2012-02-09	1.80299	2012-02-28	109.637
2012-03-09	107.4	2011-11-21	1640.78	2012-03-18	709.581	2011-07-12	0.12225	2012-01-12	360.078	2012-02-09	115.36	2012-02-08	1.77941	2012-02-27	107.483
2012-03-08	106.65	2011-11-20	1654.98	2012-03-15	714.906	2011-07-11	0.1222	2012-01-11	360.345	2012-02-08	116.555	2012-02-07	1.79026	2012-02-24	110.813
2012-03-07	106.16	2011-11-16	1658.48	2012-03-14	716.066	2011-07-10	0.12229	2012-01-10	362.024	2012-02-07	115.508	2012-02-06	1.77297	2012-02-23	111.438
2012-03-06	104.71	2011-11-15	1660.57	2012-03-13	714.136	2011-07-07	0.12265	2012-01-09	352.454	2012-02-06	115.382	2012-02-03	1.79845	2012-02-22	112.037
2012-03-05	106.7	2011-11-14	1663.29	2012-03-12	711.906	2011-07-06	0.12281	2012-01-06	342.607	2012-02-03	115.213	2012-02-02	1.79464	2012-02-21	113.909
2012-03-02	106.68	2011-11-13	1668.38	2012-03-11	704.315	2011-07-05	0.12293	2012-01-05	340.473	2012-02-02	115.24	2012-02-01	1.77251	2012-02-17	112.752
2012-03-01	108.76	2011-11-02	1657.29	2012-03-08	697.471	2011-07-04	0.12261	2012-01-04	344.495	2012-02-01	114.246	2012-01-31	1.75979	2012-02-16	111.792
2012-02-29	107.08	2011-11-01	1641.23	2012-03-07	695.178	2011-07-03	0.12248	2011-12-30	349.13	2012-01-31	114.318	2012-01-30	1.76825	2012-02-15	112.039
2012-02-28	106.59	2011-10-31	1659.68	2012-03-06	710.626	2011-06-30	0.12212	2011-12-29	344.054	2012-01-30	113.038	2012-01-27	1.77512	2012-02-14	109.581
2012-02-27	108.49	2011-10-30	1661.06	2012-03-05	714.808	2011-06-29	0.1221	2011-12-28	343.031	2012-01-27	113.887	2012-01-26	1.74364	2012-02-13	109.668
2012-02-24	109.39	2011-10-26	1639.3	2012-03-04	719.11	2011-06-27	0.12198	2011-12-27	342.564	2012-01-26	113.893	2012-01-25	1.73814	2012-02-10	108.697
2012-02-23	107.44	2011-10-25	1641.29	2012-03-01	714.386	2011-06-26	0.12108	2011-12-26	346.564	2012-01-25	111.869	2012-01-20	1.71922	2012-02-09	109.662
2012-02-22	105.99	2011-10-24	1635.09	2012-02-29	710.918	2011-06-23	0.12127	2011-12-23	347.676	2012-01-24	111.365	2012-01-19	1.75189	2012-02-08	109.098
2012-02-21	105.88	2011-10-23	1636.2	2012-02-28	706.022	2011-06-22	0.12149	2011-12-22	345.824	2012-01-23	110.182	2012-01-18	1.74528	2012-02-07	108.537
2012-02-17	103.27	2011-10-19	1628.33	2012-02-27	701.116	2011-06-21	0.12164	2011-12-21	345.416	2012-01-20	109.136	2012-01-17	1.73373	2012-02-06	109.288
2012-02-16	102.33	2011-10-18	1640	2012-02-26	700.131	2011-06-20	0.12102	2011-12-20	349.059	2012-01-19	110.562	2012-01-16	1.71963	2012-02-03	109.08
2012-02-15	101.82	2011-10-17	1634.93	2012-02-23	691.315	2011-06-19	0.12121	2011-12-19	349.852	2012-01-18	109.33	2012-01-13	1.68726	2012-02-02	107.45
2012-02-14	100.82	2011-10-16	1635.9	2012-02-22	690.147	2011-06-16	0.12208	2011-12-16	350.943	2012-01-17	109.855	2012-01-12	1.66237	2012-02-01	106.633
2012-02-13	100.39	2011-10-12	1627.88	2012-02-21	688.004	2011-06-15	0.12219	2011-12-15	342.128	2012-01-16	109.636	2012-01-11	1.65355	2012-01-31	104.94
2012-02-10	98.68	2011-10-11	1631.46	2012-02-20	681.778	2011-06-14	0.12221	2011-12-14	349.682	2012-01-13	108.881	2012-01-10	1.6143	2012-01-30	102.175
2012-02-09	99.88	2011-10-10	1636.35	2012-02-19	677.667	2011-06-13	0.11905	2011-12-13	353.025	2012-01-12	110.014	2012-01-09	1.62979	2012-01-27	105.369
2012-02-08	98.8	2011-10-09	1626.43	2012-02-16	673.681	2011-06-12	0.11934	2011-12-12	360.096	2012-01-11	111.62	2012-01-06	1.61687	2012-01-25	102.663
2012-02-07	98.55	2011-10-05	1600.39	2012-02-15	677.373	2011-06-09	0.12105	2011-12-09	365.357	2012-01-10	109.824	2012-01-05	1.59103	2012-01-24	102.486
2012-02-06	96.89	2011-10-04	1590.53	2012-02-14	677.784	2011-06-08	0.12198	2011-12-08	366.693	2012-01-06	108.08	2012-01-04	1.60545	2012-01-23	100.975
2012-02-03	97.8	2011-10-03	1606.33	2012-02-13	671.394	2011-06-07	0.12161	2011-12-07	366.206	2012-01-05	107.995	2012-01-03	1.57398	2012-01-20	100.495
2012-02-02	96.36	2011-10-02	1629.76	2012-02-12	668.723	2011-06-06	0.11826	2011-12-06	367.146	2012-01-04	108.449	2012-01-02	1.5879	2012-01-19	99.7495
2012-02-01	97.63	2011-09-28	1629.7	2012-02-09	671.587	2011-06-05	0.11643	2011-12-05	367.936	2011-12-30	108.821	2011-12-29	1.61363	2012-01-18	98.3099
2012-01-31	98.46	2011-09-27	1634	2012-02-08	671.099	2011-06-02	0.11393	2011-12-02	371.782	2011-12-29	107.41	2011-12-28	1.62452	2012-01-17	97.9744
2012-01-30	98.75	2011-09-26	1627.46	2012-02-07	672.131	2011-06-01	0.11268	2011-12-01	374.586	2011-12-28	108.503	2011-12-27	1.63449	2012-01-16	94.74
2012-01-27	99.47	2011-09-25	1621.97	2012-02-06	673.921	2011-05-31	0.11263	2011-11-30	365.779	2011-12-27	107.166	2011-12-26	1.58093	2012-01-13	94.5819
2012-01-26	99.76	2011-09-21	1637.67	2012-02-05	674.568	2011-05-30	0.11643	2011-11-29	378.706	2011-12-26	106.415	2011-12-23	1.57877	2012-01-12	93.7743
2012-01-25	99.23	2011-09-20	1638.21	2012-02-02	674.277	2011-05-29	0.11063	2011-11-28	373.405	2011-12-22	108.019	2011-12-22	1.57766	2012-01-11	93.8543
2012-01-24	98.84	2011-09-19	1631.43	2012-02-01	671.402	2011-05-26	0.11061	2011-11-25	373.45	2011-12-21	107.568	2011-12-21	1.59324	2012-01-10	93.6297
2012-01-23	99.47	2011-09-18	1638.23	2012-01-31	668.113	2011-05-25	0.11064	2011-11-24	376.767	2011-12-20	109.108	2011-12-20	1.60739	2012-01-09	90.5114
2012-01-20	98.15	2011-09-14	1618.81	2012-01-30	659.319	2011-05-24	0.11042	2011-11-23	376.434	2011-12-19	109.736	2011-12-19	1.6246	2012-01-07	90.0313
2012-01-19	100.32	2011-09-13	1617.99	2012-01-29	662.349	2011-05-23	0.10988	2011-11-22	379.016	2011-12-16	111.132	2011-12-16	1.60115	2012-01-06	90.1679
2012-01-18	100.61	2011-09-12	1609.63	2012-01-26	650.738	2011-05-22	0.10948	2011-11-21	379.612	2011-12-15	109.978	2011-12-15	1.60878	2012-01-05	89.7996
2012-01-17	100.7	2011-09-11	1637.33	2012-01-25	646.678	2011-05-19	0.10992	2011-11-18	380.046	2011-12-14	111.47	2011-12-14	1.54903	2012-01-04	89.4725
2012-01-13	98.69	2011-09-07	1632.91	2012-01-24	642.949	2011-05-18	0.10931	2011-11-17	387.765	2011-12-13	112.327	2011-12-13	1.50935	2012-01-03	89.7082
2012-01-12	99.03	2011-09-06	1616.19	2012-01-23	640.55	2011-05-17	0.10874	2011-11-16	388.528	2011-12-12	110.334	2011-12-12	1.58697	2012-01-02	86.9853
2012-01-11	100.89	2011-09-05	1623.93	2012-01-22	637.24	2011-05-16	0.10872	2011-11-15	398.494	2011-12-09	111.802	2011-12-09	1.57122	2011-12-30	87.0784
2012-01-10	102.24	2011-09-04	1640.72	2012-01-19	636.259	2011-05-15	0.10925	2011-11-14	397.803	2011-12-08	110.903	2011-12-08	1.60321	2011-12-29	87.6568
2012-01-09	101.31	2011-08-24	1594.35	2012-01-18	635.099	2011-05-12	0.10931	2011-11-11	390.937	2011-12-07	110.648	2011-12-07	1.60868	2011-12-28	88.9607
2012-01-06	101.56	2011-08-23	1578.69	2012-01-17	624.31	2011-05-11	0.10896	2011-11-10	390.62	2011-12-06	108.735	2011-12-06	1.65477	2011-12-27	89.7337
2012-01-05	101.81	2011-08-22	1577.6	2012-01-16	632.924	2011-05-10	0.10888	2011-11-09	397.938	2011-12-05	108.899	2011-12-05	1.64272	2011-12-26	90.6315
2012-01-04	103.22	2011-08-21	1577.68	2012-01-15	638.254	2011-05-09	0.10918	2011-11-08	394.473	2011-12-02	106.277	2011-12-02	1.6876	2011-12-23	89.2972
2012-01-03	102.96	2011-08-17	1623.49	2012-01-12	642.676	2011-05-08	0.10918	2011-11-07	395.194	2011-12-01	105.006	2011-12-01	1.70244	2011-12-22	90.0442
2011-12-30	98.83	2011-08-16	1614.03	2012-01-11	644.013	2011-05-05	0.10944	2011-11-04	398.659	2011-11-30	105.931	2011-11-30	1.68515	2011-12-21	88.9781
2011-12-29	99.68	2011-08-15	1636.25	2012-01-10	643.117	2011-05-02	0.10967	2011-11-03	394.589	2011-11-29	107.998	2011-11-29	1.70811	2011-12-20	85.7801
2011-12-28	99.44	2011-08-14	1630.63	2012-01-09	642.788	2011-04-28	0.10974	2011-11-02	393.907	2011-11-28	108.49	2011-11-28	1.69648	2011-12-19	87.5351
2011-12-27	101.29	2011-08-10	1610.4	2012-01-08	649.751	2011-04-27	0.1098	2011-11-01	388.429	2011-11-25	108.864	2011-11-25	1.69933	2011-12-16	88.5893
2011-12-23	99.72	2011-08-09	1602.23	2012-01-05	653.097	2011-04-26	0.11008	2011-10-31	388.12	2011-11-24	110.125	2011-11-24	1.61916	2011-12-15	89.0915
2011-12-22	99.42	2011-08-08	1615.32	2012-01-04	657.957	2011-04-25	0.11013	2011-10-28	388.785	2011-11-22	109.84	2011-11-23	1.62746	2011-12-14	88.4458
2011-12-21	98.54	2011-08-07	1620.64	2012-01-03	655.988	2011-04-24	0.10999	2011-10-27	382.898	2011-11-21	110.891	2011-11-22	1.57279	2011-12-13	90.4068
2011-12-20	97.16	2011-08-03	1712.89	2012-01-02	652.595	2011-04-21	0.11	2011-10-26	381.895	2011-11-18	111.664	2011-11-21	1.52743	2011-12-12	90.5731
2011-12-19	93.86	2011-08-02	1718.08	2011-12-29	654.055	2011-04-20	0.11056	2011-10-25	378.611	2011-11-17	110.291	2011-11-18	1.55453	2011-12-09	93.8159
2011-12-16	93.55	2011-08-01	1725.73	2011-12-28	644.261	2011-04-19	0.11092	2011-10-24	371.799	2011-11-16	109.504	2011-11-17	1.53872	2011-12-08	95.5941
2011-12-15	93.84	2011-07-31	1704.48	2011-12-27	640.189	2011-04-18	0.11063	2011-10-21	362.936	2011-11-15	112.654	2011-11-16	1.59406	2011-12-07	98.0412
2011-12-14	94.92	2011-07-27	1718.62	2011-12-26	640.414	2011-04-17	0.11071	2011-10-20	365.109	2011-11-14	111.268	2011-11-15	1.58993	2011-12-05	98.2003
2011-12-13	100.24	2011-07-26	1726.95	2011-12-25	639.845	2011-04-14	0.11053	2011-10-19	372.721	2011-11-11	112.283	2011-11-14	1.61451	2011-12-02	98.8191
2011-12-12	97.77	2011-07-25	1725.74	2011-12-22	640.066	2011-04-13	0.1105	2011-10-18	373.476	2011-11-10	112.622	2011-11-11	1.6504	2011-12-01	96.1038
2011-12-09	99.4	2011-07-24	1740	2011-12-21	637.949	2011-04-12	0.10988	2011-10-17	383.043	2011-11-09	110.633	2011-11-10	1.6379	2011-11-30	92.4706
2011-12-08	98.35	2011-07-20	1730.44	2011-12-20	646.096	2011-04-11	0.10909	2011-10-14	380.914	2011-11-08	112.856	2011-11-09	1.67209	2011-11-29	92.3081
2011-12-07	100.45	2011-07-19	1717.42	2011-12-19	651.587	2011-04-10	0.10973	2011-10-13	382.016	2011-11-07	115.31	2011-11-08	1.68981	2011-11-28	93.2315
2011-12-06	101.25	2011-07-18	1712.79	2011-12-18	656.744	2011-04-07	0.11053	2011-10-12	380.479	2011-11-04	119.494	2011-11-07	1.65258	2011-11-25	90.1617
2011-12-05	100.94	2011-07-17	1722.42	2011-12-15	657.022	2011-04-06	0.11058	2011-10-11	368.337	2011-11-02	117.749	2011-11-04	1.60243	2011-11-24	91.4087
2011-12-02	100.97	2011-07-13	1735.63	2011-12-14	665.075	2011-04-05	0.11038	2011-10-10	367.608	2011-11-01	115.021	2011-11-03	1.70285	2011-11-23	89.6894
2011-12-01	100.2	2011-07-12	1730.68	2011-12-13	666.676	2011-04-04	0.1108	2011-09-30	369.61	2011-10-31	115.385	2011-11-02	1.70128	2011-11-22	91.7425
2011-11-30	100.36	2011-07-11	1751.14	2011-12-12	668.968	2011-04-03	0.10855	2011-09-29	369.677	2011-10-28	116.185	2011-11-01	1.71679	2011-11-21	91.3206
2011-11-29	99.79	2011-07-10	1754.94	2011-12-11	669.455	2011-03-31	0.10862	2011-09-28	374.122	2011-10-27	113.851	2011-10-31	1.72742	2011-11-18	95.7136
2011-11-28	98.21	2011-07-06	1763.18	2011-12-08	664.887	2011-03-30	0.10832	2011-09-27	377.47	2011-10-26	112.858	2011-10-28	1.67349	2011-11-17	96.8643
2011-11-25	96.91	2011-07-05	1767.04	2011-12-07	665.146	2011-03-29	0.10823	2011-09-26	373.859	2011-10-25	114.241	2011-10-27	1.69272	2011-11-16	99.1124
2011-11-23	96.16	2011-07-04	1766.76	2011-12-06	667.264	2011-03-28	0.10876	2011-09-23	380.895	2011-10-24	113.753	2011-10-26	1.70269	2011-11-15	100.01
2011-11-22	97.76	2011-07-03	1775.9	2011-12-05	672.616	2011-03-27	0.10859	2011-09-22	381.728	2011-10-21	115.68	2011-10-25	1.7168	2011-11-14	102.201
2011-11-21	96.73	2011-06-29	1753.46	2011-12-04	673.278	2011-03-24	0.1087	2011-09-21	393.912	2011-10-20	113.125	2011-10-24	1.74906	2011-11-11	103.124
2011-11-18	97.67	2011-06-28	1741.6	2011-11-30	665.63	2011-03-23	0.10811	2011-09-20	383.402	2011-10-19	114.767	2011-10-21	1.73407	2011-11-09	104.015
2011-11-17	98.82	2011-06-27	1735.12	2011-11-29	663.275	2011-03-22	0.10793	2011-09-19	381.681	2011-10-18	112.949	2011-10-20	1.67157	2011-11-08	106.996
2011-11-16	102.59	2011-06-26	1736.38	2011-11-28	659.747	2011-03-20	0.10814	2011-09-16	388.875	2011-10-17	114.36	2011-10-19	1.6697	2011-11-04	107.61
2011-11-15	99.37	2011-06-22	1719.77	2011-11-27	657.855	2011-03-17	0.1075	2011-09-15	388.019	2011-10-14	112.111	2011-10-18	1.67511	2011-11-03	107.147
2011-11-14	98.14	2011-06-21	1723.26	2011-11-24	658.353	2011-03-16	0.10849	2011-09-14	388.467	2011-10-13	111.123	2011-10-17	1.6014	2011-11-02	106.912
2011-11-11	98.99	2011-06-20	1700.68	2011-11-23	661.593	2011-03-15	0.10978	2011-09-13	386.172	2011-10-12	109.082	2011-10-14	1.57746	2011-11-01	106.695
2011-11-10	97.78	2011-06-19	1718.01	2011-11-22	664.223	2011-03-14	0.10896	2011-09-09	390.995	2011-10-11	110.048	2011-10-13	1.63849	2011-10-31	109.387
2011-11-09	95.74	2011-06-15	1745.57	2011-11-21	667.098	2011-03-13	0.10991	2011-09-08	391.561	2011-10-07	111.429	2011-10-12	1.60044	2011-10-28	109.941
2011-11-08	96.8	2011-06-14	1751.46	2011-11-20	670.053	2011-03-10	0.11061	2011-09-07	393.446	2011-10-06	112.786	2011-10-11	1.62352	2011-10-26	105.066
2011-11-07	95.52	2011-06-13	1755.7	2011-11-17	673.447	2011-03-09	0.11187	2011-08-22	393.153	2011-09-16	110.48	2011-09-22	1.46796	2011-10-10	101.676
2011-11-04	94.26	2011-06-12	1746.42	2011-11-16	673.991	2011-03-08	0.11216	2011-08-19	396.241	2011-09-15	112.919	2011-09-21	1.49074	2011-10-07	99.4314
2011-11-03	94.07	2011-06-08	1743.99	2011-11-15	675.216	2011-03-07	0.11142	2011-08-18	400.688	2011-09-14	113.518	2011-09-20	1.39581	2011-10-05	96.2776
2011-11-02	92.51	2011-06-07	1763.72	2011-11-14	677.057	2011-03-06	0.1104	2011-08-17	407.268	2011-09-13	113.325	2011-09-19	1.45443	2011-10-04	96.5876
2011-11-01	92.19	2011-06-06	1775.18	2011-11-13	678.61	2011-03-03	0.10962	2011-08-16	408.624	2011-09-12	110.775	2011-09-16	1.52893	2011-10-03	98.6473
2011-10-31	93.19	2011-06-05	1767.09	2011-11-10	674.609	2011-03-02	0.10849	2011-08-15	411.049	2011-09-09	114.262	2011-09-15	1.60951	2011-09-30	100.952
2011-10-28	93.32	2011-06-01	1797.73	2011-11-09	676.093	2011-03-01	0.11046	2011-08-12	405.563	2011-09-08	116.607	2011-09-14	1.60823	2011-09-29	102.427
2011-10-27	93.96	2011-05-31	1796.17	2011-11-03	675.805	2011-02-28	0.10579	2011-08-11	403.676	2011-09-07	117.979	2011-09-09	1.59795	2011-09-28	101.434
2011-10-26	90.2	2011-05-30	1795.36	2011-11-02	677.966	2011-02-27	0.10544	2011-08-10	397.439	2011-09-06	117.031	2011-09-08	1.65506	2011-09-27	101.299
2011-10-25	92.98	2011-05-29	1801.24	2011-11-01	679.654	2011-02-24	0.10444	2011-08-09	392.82	2011-09-05	116.785	2011-09-07	1.59396	2011-09-26	97.7886
2011-10-24	91.12	2011-05-25	1792.83	2011-10-31	681.032	2011-02-23	0.10368	2011-08-08	392.607	2011-09-02	115.012	2011-09-06	1.57831	2011-09-23	98.4727
2011-10-21	87.19	2011-05-24	1789.43	2011-10-30	683.095	2011-02-22	0.10411	2011-08-05	407.804	2011-09-01	114.719	2011-09-05	1.67377	2011-09-22	99.3122
2011-10-20	86.07	2011-05-23	1787.31	2011-10-27	672.948	2011-02-21	0.10346	2011-08-04	416.873	2011-08-31	113.294	2011-09-02	1.716	2011-09-21	106.213
2011-10-19	86.11	2011-05-22	1799.96	2011-10-26	668.35	2011-02-20	0.10332	2011-08-03	416.295	2011-08-30	112.539	2011-09-01	1.71259	2011-09-20	106.965
2011-10-18	88.34	2011-05-18	1782.83	2011-10-25	667.196	2011-02-17	0.10263	2011-08-02	416.144	2011-08-29	113.948	2011-08-31	1.63835	2011-09-19	105.243
2011-10-17	86.38	2011-05-17	1773.6	2011-10-24	666.134	2011-02-16	0.1034	2011-08-01	420.214	2011-08-26	112.389	2011-08-30	1.67354	2011-09-16	107.592
2011-10-14	86.8	2011-05-16	1768.98	2011-10-23	664.815	2011-02-14	0.10292	2011-07-29	419.712	2011-08-25	114.126	2011-08-29	1.75305	2011-09-15	106.733
2011-10-13	83.96	2011-05-15	1784.18	2011-10-20	665.397	2011-02-13	0.10213	2011-07-28	420.435	2011-08-24	116.912	2011-08-26	1.77302	2011-09-14	105.195
2011-10-12	85.3	2011-05-11	1792.54	2011-10-19	665.9	2011-02-10	0.10275	2011-07-27	422.706	2011-08-23	118.365	2011-08-25	1.76619	2011-09-13	103.812
2011-10-11	85.54	2011-05-10	1789.98	2011-10-18	666.153	2011-02-09	0.10301	2011-07-26	419.529	2011-08-22	118.664	2011-08-24	1.716	2011-09-12	104.739
2011-10-10	85.14	2011-05-09	1779.39	2011-10-17	668.111	2011-02-08	0.1039	2011-07-25	417.183	2011-08-19	118.297	2011-08-23	1.70241	2011-09-09	108.659
2011-10-07	82.7	2011-05-08	1766.19	2011-10-16	672.859	2011-02-07	0.10346	2011-07-22	429.786	2011-08-18	116.609	2011-08-22	1.64893	2011-09-08	111.554
2011-10-06	82.32	2011-05-04	1781.84	2011-10-13	674.598	2011-02-06	0.10468	2011-07-21	428.422	2011-08-17	117.074	2011-08-19	1.62032	2011-09-07	110.995
2011-10-05	79.41	2011-05-03	1784.96	2011-10-12	677.047	2011-02-03	0.10217	2011-07-20	432.613	2011-08-16	118.061	2011-08-18	1.61883	2011-09-06	109.819
2011-10-04	75.4	2011-05-02	1791.73	2011-10-11	679.066	2011-02-02	0.10105	2011-07-19	432.661	2011-08-15	116.026	2011-08-17	1.65022	2011-09-05	109.074
2011-10-03	77.34	2011-05-01	1782.25	2011-10-10	680.098	2011-02-01	0.10038	2011-07-18	435.433	2011-08-12	117.191	2011-08-16	1.57882	2011-09-02	110.056
2011-09-30	78.93	2011-04-27	1792.95	2011-10-09	680.568	2011-01-31	0.09961	2011-07-15	436.356	2011-08-11	118.455	2011-08-12	1.60503	2011-08-30	108.511
2011-09-29	81.87	2011-04-26	1782.87	2011-10-06	679.134	2011-01-30	0.09973	2011-07-14	434.851	2011-08-10	122.625	2011-08-11	1.72775	2011-08-29	106.82
2011-09-28	80.94	2011-04-25	1782.44	2011-10-05	677.492	2011-01-27	0.09997	2011-07-13	432.067	2011-08-09	125.32	2011-08-10	1.77125	2011-08-26	102.866
2011-09-27	84.18	2011-04-24	1763.69	2011-10-04	679.823	2011-01-26	0.09863	2011-07-12	425.905	2011-08-08	127.819	2011-08-09	1.755	2011-08-25	105.106
2011-09-26	79.97	2011-04-20	1753.1	2011-10-03	685.821	2011-01-25	0.09873	2011-07-11	433.37	2011-08-05	129.584	2011-08-08	1.66024	2011-08-24	106.269
2011-09-23	79.58	2011-04-19	1739.97	2011-10-02	690.381	2011-01-24	0.09945	2011-07-08	432.79	2011-08-04	127.404	2011-08-05	1.68508	2011-08-23	108.469
2011-09-22	80.29	2011-04-18	1742.18	2011-09-29	689.739	2011-01-23	0.09819	2011-07-07	432.154	2011-08-03	127.185	2011-08-04	1.67186	2011-08-22	107.277
2011-09-21	85.77	2011-04-17	1741.74	2011-09-28	690.09	2011-01-20	0.09567	2011-07-06	434.521	2011-08-02	128.612	2011-08-03	1.65163	2011-08-19	105.916
2011-09-20	86.92	2011-04-13	1761.06	2011-09-27	692.57	2011-01-19	0.09434	2011-07-05	435.51	2011-08-01	129.342	2011-08-02	1.72365	2011-08-18	108.069
2011-09-19	85.7	2011-04-12	1757.46	2011-09-26	689.322	2011-01-18	0.09298	2011-07-04	435.219	2011-07-29	128.287	2011-08-01	1.83114	2011-08-17	111.367
2011-09-16	87.96	2011-04-11	1763.08	2011-09-25	690.972	2011-01-17	0.09209	2011-07-01	426.822	2011-07-28	129.121	2011-07-29	1.8891	2011-08-16	110.945
2011-09-15	89.4	2011-04-10	1761.69	2011-09-22	696.284	2011-01-16	0.09281	2011-06-30	427.308	2011-07-27	127.521	2011-07-28	1.95151	2011-08-12	111.875
2011-09-14	88.91	2011-04-06	1753.19	2011-09-21	696.431	2011-01-13	0.09227	2011-06-29	422.17	2011-07-26	127.027	2011-07-27	2.01146	2011-08-11	113.153
2011-09-13	90.21	2011-04-05	1746.15	2011-09-20	696.142	2011-01-12	0.09139	2011-06-28	426.474	2011-07-25	125.281	2011-07-26	2.06711	2011-08-10	114.03
2011-09-12	88.19	2011-04-04	1761.44	2011-09-19	698.072	2011-01-11	0.09364	2011-06-27	425.692	2011-07-22	126.227	2011-07-25	2.023	2011-08-09	112.206
2011-09-09	87.24	2011-04-03	1764.33	2011-09-18	699.905	2011-01-10	0.09475	2011-06-24	424.125	2011-07-21	125.646	2011-07-22	2.05011	2011-08-08	113.82
2011-09-08	89.05	2011-03-30	1749.95	2011-09-15	701.522	2011-01-09	0.09421	2011-06-23	415.674	2011-07-20	126.1	2011-07-21	2.07081	2011-08-05	116.466
2011-09-07	89.34	2011-03-29	1738.39	2011-09-14	702.2	2011-01-05	0.09044	2011-06-22	409.915	2011-07-19	124.776	2011-07-20	2.06572	2011-08-04	119.688
2011-09-06	85.99	2011-03-28	1735.45	2011-09-13	703.43	2011-01-04	0.0882	2011-06-21	409.229	2011-07-15	125.352	2011-07-19	2.03934	2011-08-03	121.949
2011-09-02	86.45	2011-03-27	1738.51	2011-09-12	703.537	2010-12-23	0.08638	2011-06-20	404.633	2011-07-14	125.685	2011-07-18	2.06473	2011-08-02	123.235
2011-09-01	88.93	2011-03-23	1696.6	2011-09-11	706.295	2010-12-22	0.08599	2011-06-17	408.195	2011-07-13	123.998	2011-07-15	2.03441	2011-08-01	125.24
2011-08-31	88.81	2011-03-22	1691.78	2011-09-08	707.809	2010-12-21	0.08505	2011-06-16	411.51	2011-07-12	124.567	2011-07-14	2.04332	2011-07-29	124.041
2011-08-30	88.9	2011-03-21	1695.21	2011-09-07	708.146	2010-12-20	0.08407	2011-06-15	417.363	2011-07-11	122.904	2011-07-13	2.01052	2011-07-28	124.481
2011-08-29	87.27	2011-03-20	1691.59	2011-09-06	709.169	2010-12-19	0.08439	2011-06-14	421.647	2011-07-08	123.376	2011-07-12	2.00629	2011-07-27	125.821
2011-08-26	85.37	2011-03-16	1618.44	2011-09-05	708.682	2010-12-15	0.08405	2011-06-13	416.539	2011-07-07	122.054	2011-07-11	2.02655	2011-07-26	126.171
2011-08-25	85.15	2011-03-15	1603.03	2011-09-04	711.339	2010-12-14	0.08205	2011-06-10	417.473	2011-07-06	121.848	2011-07-08	2.01454	2011-07-25	127.92
2011-08-24	84.99	2011-03-14	1661.39	2011-08-29	712.23	2010-12-13	0.08168	2011-06-09	417.473	2011-07-05	121.208	2011-07-07	2.01674	2011-07-22	127.034
2011-08-23	85.35	2011-03-13	1682.48	2011-08-28	708.482	2010-12-12	0.08161	2011-06-08	424.735	2011-07-04	119.182	2011-07-06	1.97503	2011-07-21	124.783
2011-08-22	84.42	2011-03-09	1628.85	2011-08-25	705.317	2010-12-09	0.08185	2011-06-07	423.438	2011-07-01	118.382	2011-07-05	2.03996	2011-07-20	125.243
2011-08-19	82.33	2011-03-08	1619.59	2011-08-24	703.022	2010-12-08	0.0818	2011-06-03	421.043	2011-06-30	120.412	2011-07-04	2.06424	2011-07-19	126.147
2011-08-18	82.38	2011-03-07	1586.65	2011-08-23	701.756	2010-12-06	0.08201	2011-06-02	417.286	2011-06-29	119.199	2011-07-01	2.04914	2011-07-18	124.892
2011-08-17	87.58	2011-03-06	1536.54	2011-08-22	699.94	2010-12-05	0.08157	2011-06-01	423.521	2011-06-28	120.143	2011-06-30	2.03499	2011-07-15	125.376
2011-08-16	86.65	2011-03-02	1419.31	2011-08-21	695.851	2010-12-02	0.08156	2011-05-31	423.434	2011-06-27	118.054	2011-06-29	2.02915	2011-07-14	125.845
2011-08-15	87.88	2011-03-01	1476.79	2011-08-18	703.39	2010-12-01	0.0814	2011-05-30	417.455	2011-06-24	116.565	2011-06-28	2.01797	2011-07-13	125.452
2011-08-12	85.19	2011-02-28	1584.18	2011-08-17	703.779	2010-11-30	0.08188	2011-05-27	417.364	2011-06-23	116.659	2011-06-27	1.99445	2011-07-12	123.586
2011-08-11	85.48	2011-02-27	1586.75	2011-08-16	704.002	2010-11-29	0.08262	2011-05-26	421.568	2011-06-22	116.592	2011-06-24	1.96679	2011-07-11	126.247
2011-08-10	83.05	2011-02-23	1670.12	2011-08-15	707.912	2010-11-28	0.0829	2011-05-25	422.242	2011-06-21	118.494	2011-06-23	1.9506	2011-07-08	127.701
2011-08-09	79.32	2011-02-22	1673.61	2011-08-14	707.999	2010-11-25	0.08321	2011-05-24	425.832	2011-06-20	118.577	2011-06-22	1.90564	2011-07-07	128.929
2011-08-08	81.27	2011-02-21	1679.56	2011-08-11	704.775	2010-11-24	0.08353	2011-05-23	426.561	2011-06-17	117.779	2011-06-21	1.90629	2011-07-06	126.443
2011-08-05	86.89	2011-02-20	1688.86	2011-08-10	708.549	2010-11-23	0.08375	2011-05-20	440.291	2011-06-16	118.442	2011-06-20	1.93531	2011-07-05	126.978
2011-08-04	86.75	2011-02-16	1729.68	2011-08-09	701.794	2010-11-22	0.08369	2011-05-19	439.644	2011-06-15	118.192	2011-06-17	1.89856	2011-07-04	127.178
2011-08-03	91.87	2011-02-15	1761.47	2011-08-08	711.334	2010-11-21	0.08364	2011-05-18	441.645	2011-06-14	118.325	2011-06-16	1.92196	2011-07-01	126.086
2011-08-02	93.78	2011-02-14	1766.27	2011-08-07	708.726	2010-11-15	0.08291	2011-05-17	438.517	2011-06-13	117.816	2011-06-15	1.89877	2011-06-30	126.737
2011-08-01	94.98	2011-02-13	1767.08	2011-08-04	727.122	2010-11-14	0.0821	2011-05-16	437.793	2011-06-10	117.006	2011-06-14	1.86172	2011-06-29	124.822
2011-07-29	95.68	2011-02-09	1763	2011-08-03	721.604	2010-11-11	0.08133	2011-05-13	441.874	2011-06-09	118.254	2011-06-13	1.86767	2011-06-28	123.119
2011-07-28	97.48	2011-02-08	1760.43	2011-07-21	733.262	2010-11-10	0.08079	2011-05-12	437.632	2011-06-08	118.182	2011-06-10	1.87673	2011-06-27	122.711
2011-07-27	97.4	2011-02-07	1764.28	2011-07-20	731.914	2010-11-09	0.08103	2011-05-11	444.081	2011-06-07	120.129	2011-06-09	1.92475	2011-06-24	121.597
2011-07-26	99.61	2011-02-06	1755.82	2011-07-19	734.474	2010-11-08	0.0809	2011-05-10	445.302	2011-06-06	119.175	2011-06-08	1.91837	2011-06-23	118.354
2011-07-25	98.97	2011-02-02	1736.78	2011-07-18	737.102	2010-11-07	0.08065	2011-05-09	442.359	2011-06-03	117.432	2011-06-07	1.88567	2011-06-22	117.57
2011-07-22	99.53	2011-02-01	1699.37	2011-07-17	744.058	2010-11-04	0.08048	2011-05-06	441.059	2011-06-02	117.875	2011-06-03	1.88833	2011-06-21	117.64
2011-07-21	98.96	2011-01-31	1695.3	2011-07-14	741.989	2010-11-03	0.08125	2011-05-05	442.378	2011-06-01	117.513	2011-06-02	1.91323	2011-06-20	116.823
2011-07-20	98.11	2011-01-30	1712.43	2011-07-13	739.112	2010-11-02	0.08035	2011-05-04	441.367	2011-05-31	114.969	2011-06-01	1.92662	2011-06-17	119.606
2011-07-19	97.49	2011-01-26	1785.98	2011-07-12	738.715	2010-11-01	0.07985	2011-05-03	451.307	2011-05-30	115.477	2011-05-31	1.94175	2011-06-16	120.181
2011-07-18	95.94	2011-01-25	1792.97	2011-07-11	741.955	2010-10-31	0.07945	2011-04-29	448.546	2011-05-27	115.656	2011-05-30	1.96538	2011-06-15	121.705
2011-07-15	97.24	2011-01-24	1792.7	2011-07-10	741.021	2010-10-28	0.07942	2011-04-28	443.785	2011-05-26	117.705	2011-05-27	1.95999	2011-06-14	122.951
2011-07-14	95.75	2011-01-23	1784.52	2011-07-07	739.115	2010-10-27	0.07856	2011-04-27	449.309	2011-05-25	117.7	2011-05-26	1.98734	2011-06-13	122.207
2011-07-13	98.04	2011-01-19	1775.3	2011-07-06	739.762	2010-10-26	0.07836	2011-04-26	450.564	2011-05-24	118.568	2011-05-25	1.9862	2011-06-10	122.684
2011-07-12	97.41	2011-01-18	1790.74	2011-07-05	743.066	2010-10-25	0.07861	2011-04-25	454.204	2011-05-23	117.589	2011-05-24	1.93864	2011-06-09	123.417
2011-07-11	95.16	2011-01-17	1804.77	2011-07-04	739.194	2010-10-24	0.07861	2011-04-22	462.63	2011-05-20	118.354	2011-05-23	1.93865	2011-06-08	123.636
2011-07-08	96.2	2011-01-16	1810.15	2011-07-03	737.381	2010-10-21	0.07705	2011-04-21	466.071	2011-05-19	119.519	2011-05-20	1.92563	2011-06-07	124.354
2011-07-07	98.7	2011-01-12	1791.15	2011-06-29	736.255	2010-10-20	0.07852	2011-04-20	460.806	2011-05-18	120.226	2011-05-19	1.84914	2011-06-06	123.594
2011-07-06	96.67	2011-01-11	1786.86	2011-06-28	738.17	2010-10-19	0.07799	2011-04-19	459.236	2011-05-17	121.947	2011-05-18	1.88456	2011-06-03	123.114
2011-07-05	96.92	2011-01-10	1778.07	2011-06-27	736.311	2010-10-18	0.07745	2011-04-18	468.276	2011-05-16	121.64	2011-05-17	1.87414	2011-06-02	123.823
2011-07-01	94.81	2011-01-09	1792.74	2011-06-26	740.112	2010-10-17	0.07781	2011-04-15	467.005	2011-05-13	121.609	2011-05-16	1.95142	2011-06-01	124.71
2011-06-30	95.3	2011-01-05	1785.65	2011-06-23	739.646	2010-10-14	0.07739	2011-04-14	465.854	2011-05-12	122.688	2011-05-13	1.9359	2011-05-31	123.401
2011-06-29	94.85	2011-01-04	1786.56	2011-06-22	743.953	2010-10-13	0.07711	2011-04-13	466.9	2011-05-11	123.204	2011-05-12	1.96321	2011-05-30	121.414
2011-06-28	92.9	2011-01-03	1780.49	2011-06-21	743.763	2010-10-12	0.07691	2011-04-12	461.962	2011-05-10	120.767	2011-05-11	1.92678	2011-05-27	121.247
2011-06-27	90.65	2011-01-02	1774.88	2011-06-20	750.645	2010-10-11	0.07731	2011-04-11	462.314	2011-05-09	117.548	2011-05-09	1.92685	2011-05-26	119.465
2011-06-24	90.89	2010-12-29	1765.49	2011-06-19	755.633	2010-10-10	0.0776	2011-04-08	463.639	2011-05-06	116.912	2011-05-06	1.94148	2011-05-25	118
2011-06-23	90.7	2010-12-28	1764.41	2011-06-16	751.832	2010-10-07	0.07707	2011-04-07	459.77	2011-05-02	118.08	2011-05-04	1.95052	2011-05-24	119.342
2011-06-22	94.96	2010-12-27	1755.08	2011-06-15	746.975	2010-10-06	0.07711	2011-04-06	458.643	2011-04-28	118.177	2011-05-03	2.00512	2011-05-23	119.073
2011-06-21	93.7	2010-12-26	1763.15	2011-06-14	738.236	2010-10-05	0.07676	2011-04-01	453.192	2011-04-27	118.451	2011-05-02	1.97897	2011-05-20	121.885
2011-06-20	93.23	2010-12-22	1762.54	2011-06-13	737.697	2010-10-04	0.07677	2011-03-31	447.135	2011-04-26	116.531	2011-04-29	1.99068	2011-05-19	120.678
2011-06-17	93.02	2010-12-21	1761.46	2011-06-12	735.303	2010-10-03	0.07747	2011-03-30	450.802	2011-04-25	114.534	2011-04-28	2.02888	2011-05-18	120.311
2011-06-16	94.95	2010-12-20	1758.74	2011-06-09	736.003	2010-09-30	0.07746	2011-03-29	450.892	2011-04-22	115.965	2011-04-27	2.05215	2011-05-17	120.437
2011-06-15	94.83	2010-12-19	1753.76	2011-06-08	734.103	2010-09-29	0.07753	2011-03-28	454.685	2011-04-21	115.297	2011-04-26	2.09198	2011-05-16	121.767
2011-06-14	99.37	2010-12-15	1732.88	2011-06-07	732.385	2010-09-28	0.0775	2011-03-25	453.935	2011-04-20	115.657	2011-04-25	2.05258	2011-05-13	123.581
2011-06-13	97.2	2010-12-14	1739.38	2011-06-06	729.115	2010-09-27	0.07746	2011-03-24	449.412	2011-04-19	115.05	2011-04-22	2.05705	2011-05-12	121.921
2011-06-10	99.3	2010-12-13	1735.53	2011-06-05	725.881	2010-09-26	0.0776	2011-03-23	449.943	2011-04-18	114.12	2011-04-21	2.04779	2011-05-11	124.512
2011-06-09	101.95	2010-12-12	1722.9	2011-06-02	727.64	2010-09-23	0.07723	2011-03-22	445.501	2011-04-15	114.863	2011-04-20	2.0364	2011-05-10	123.813
2011-06-08	100.77	2010-12-08	1721.78	2011-06-01	725.84	2010-09-22	0.07701	2011-03-21	443.128	2011-04-14	114.932	2011-04-19	2.05071	2011-05-09	124.13
2011-06-07	99.18	2010-12-07	1716.26	2011-05-31	718.524	2010-09-21	0.077	2011-03-18	442.502	2011-04-13	112.834	2011-04-18	2.03041	2011-05-06	123.93
2011-06-06	99.07	2010-12-06	1706.7	2011-05-30	713.667	2010-09-20	0.07729	2011-03-17	440.654	2011-04-12	112.387	2011-04-15	2.03531	2011-05-05	121.981
2011-06-03	100.28	2010-12-05	1707.38	2011-05-29	709.918	2010-09-19	0.07746	2011-03-16	446.001	2011-04-11	113.632	2011-04-14	2.01104	2011-05-04	124.514
2011-06-02	100.41	2010-12-01	1691.7	2011-05-26	707.386	2010-09-16	0.07765	2011-03-15	440.649	2011-04-08	115.729	2011-04-13	1.95306	2011-05-03	125.013
2011-06-01	100.3	2010-11-30	1684.71	2011-05-25	707.944	2010-09-15	0.07782	2011-03-14	447.298	2011-04-07	115.356	2011-04-12	1.96022	2011-05-02	128.581
2011-05-31	102.7	2010-11-29	1688.38	2011-05-24	712.303	2010-09-14	0.07831	2011-03-11	446.239	2011-04-06	117.773	2011-04-11	1.96647	2011-04-29	130.035
2011-05-27	100.58	2010-11-28	1682.7	2011-05-23	716.534	2010-09-08	0.07831	2011-03-10	449.845	2011-04-05	117.27	2011-04-08	1.97215	2011-04-28	130.215
2011-05-26	100.18	2010-11-24	1677.41	2011-05-22	720.582	2010-09-07	0.07797	2011-03-09	457.611	2011-04-04	114.725	2011-04-07	1.94877	2011-04-27	131.276
2011-05-25	100.78	2010-11-23	1678.71	2011-05-19	722.793	2010-09-06	0.07796	2011-03-08	456.703	2011-04-01	116.002	2011-04-06	1.91075	2011-04-26	131.815
2011-05-24	99.13	2010-11-22	1696.76	2011-05-18	724.122	2010-09-05	0.07804	2011-03-07	456.983	2011-03-31	117.166	2011-04-05	1.95126	2011-04-25	132.041
2011-05-23	97.06	2010-11-21	1696.5	2011-05-17	721.721	2010-09-02	0.07817	2011-03-04	448.01	2011-03-30	116.64	2011-04-04	1.96371	2011-04-21	132.635
2011-05-20	99.15	2010-11-10	1718.16	2011-05-16	719.093	2010-09-01	0.07814	2011-03-03	441.854	2011-03-29	116.905	2011-04-01	1.94879	2011-04-20	132.002
2011-05-19	97.99	2010-11-09	1720.62	2011-05-15	722.87	2010-08-31	0.07825	2011-03-02	443.333	2011-03-28	118.695	2011-03-31	1.95983	2011-04-19	129.049
2011-05-18	99.52	2010-11-08	1714.98	2011-05-12	727.713	2010-08-30	0.07831	2011-03-01	444.348	2011-03-25	114.256	2011-03-30	1.95821	2011-04-18	128.889
2011-05-17	96.4	2010-11-07	1716.23	2011-05-11	728.503	2010-08-29	0.07849	2011-02-28	442.062	2011-03-24	113.61	2011-03-29	1.9454	2011-04-15	131.383
2011-05-16	96.91	2010-11-03	1691.74	2011-05-10	727.149	2010-08-26	0.07852	2011-02-25	437.671	2011-03-23	114.257	2011-03-28	1.9508	2011-04-13	132.828
2011-05-13	99.21	2010-11-02	1699.39	2011-05-09	728.454	2010-08-25	0.07819	2011-02-24	437.844	2011-03-22	106.394	2011-03-25	1.91893	2011-04-11	130.341
2011-05-12	98.53	2010-11-01	1697.06	2011-05-08	731.183	2010-08-24	0.07816	2011-02-23	435.421	2011-03-18	117.855	2011-03-24	1.9029	2011-04-08	132.547
2011-05-11	97.88	2010-10-31	1694.28	2011-05-05	734.43	2010-08-23	0.07813	2011-02-22	433.969	2011-03-17	125.191	2011-03-23	1.86184	2011-04-07	133.146
2011-05-10	103.39	2010-10-27	1682.6	2011-05-04	735.061	2010-08-22	0.07831	2011-02-21	446.499	2011-03-16	125.731	2011-03-22	1.84803	2011-04-06	133.388
2011-05-09	100.32	2010-10-26	1688.65	2011-05-03	732.178	2010-08-19	0.0784	2011-02-18	441.369	2011-03-15	127.877	2011-03-21	1.8494	2011-04-05	133.057
2011-05-06	96.87	2010-10-25	1687.93	2011-05-02	732.921	2010-08-18	0.07838	2011-02-17	444.827	2011-03-14	127.316	2011-03-18	1.82018	2011-04-04	132.514
2011-05-05	99.89	2010-10-24	1679.99	2011-05-01	732.588	2010-08-17	0.07859	2011-02-16	444.024	2011-03-11	127.861	2011-03-17	1.78948	2011-04-01	130.666
2011-05-04	108.79	2010-10-20	1661.37	2011-04-28	733.869	2010-08-16	0.07843	2011-02-15	439.998	2011-03-10	129.919	2011-03-16	1.79703	2011-03-31	130.838
2011-05-03	110.6	2010-10-19	1670.3	2011-04-27	736.248	2010-08-15	0.07829	2011-02-14	439.469	2011-03-09	128.409	2011-03-15	1.79101	2011-03-30	129.326
2011-05-02	113.03	2010-10-18	1676.06	2011-04-26	732.181	2010-08-12	0.07849	2011-02-11	428.909	2011-03-08	128.504	2011-03-14	1.75952	2011-03-29	128.094
2011-04-29	113.39	2010-10-17	1669.39	2011-04-25	732.559	2010-08-11	0.07897	2011-02-10	427.857	2011-03-07	131.371	2011-03-11	1.72716	2011-03-28	126.834
2011-04-28	112.38	2010-10-13	1680.63	2011-04-24	738.458	2010-08-10	0.07861	2011-02-09	421.206	2011-03-04	129.8	2011-03-10	1.7194	2011-03-25	126.564
2011-04-27	112.31	2010-10-12	1691.65	2011-04-21	738.13	2010-08-09	0.07871	2011-02-01	424.632	2011-03-03	128.705	2011-03-09	1.69203	2011-03-24	123.378
2011-04-26	111.72	2010-10-11	1698.18	2011-04-20	737.476	2010-08-08	0.07854	2011-01-31	423.153	2011-03-02	127.815	2011-03-08	1.74855	2011-03-23	122.204
2011-04-25	111.68	2010-10-10	1712.04	2011-04-19	736.066	2010-08-05	0.07888	2011-01-28	417.336	2011-03-01	128.418	2011-03-07	1.73795	2011-03-22	120.428
2011-04-21	111.72	2010-10-06	1711.24	2011-04-18	737.654	2010-08-04	0.07896	2011-01-27	417.297	2011-02-28	128.972	2011-03-04	1.76203	2011-03-21	119.19
2011-04-20	110.84	2010-10-05	1705.57	2011-04-17	734.61	2010-08-03	0.07882	2011-01-26	411.299	2011-02-25	130.625	2011-03-03	1.79167	2011-03-18	119.085
2011-04-19	107.18	2010-10-04	1705.33	2011-04-14	729.353	2010-08-02	0.07863	2011-01-25	406.349	2011-02-24	130.4	2011-03-02	1.78938	2011-03-17	120.541
2011-04-18	106.7	2010-10-03	1712.09	2011-04-13	724.038	2010-08-01	0.07902	2011-01-24	409.124	2011-02-23	130.107	2011-02-28	1.76905	2011-03-16	122.151
2011-04-15	109.17	2010-09-29	1704.5	2011-04-12	716.72	2010-07-29	0.07934	2011-01-21	412.283	2011-02-22	129.116	2011-02-25	1.79301	2011-03-15	120.444
2011-04-14	107.73	2010-09-28	1707.53	2011-04-11	713.153	2010-07-28	0.07926	2011-01-20	406.506	2011-02-21	128.349	2011-02-24	1.7629	2011-03-14	122.602
2011-04-13	106.6	2010-09-27	1720.2	2011-04-10	710.202	2010-07-27	0.07915	2011-01-19	418.782	2011-02-18	128.82	2011-02-23	1.71666	2011-03-11	120.368
2011-04-12	105.75	2010-09-26	1720.77	2011-04-07	707.093	2010-07-26	0.07934	2011-01-18	411.518	2011-02-17	127.456	2011-02-22	1.72378	2011-03-10	121.605
2011-04-11	109.5	2010-09-22	1715.88	2011-04-06	705.595	2010-07-25	0.07961	2011-01-17	410.455	2011-02-16	128.904	2011-02-21	1.74701	2011-03-09	122.897
2011-04-08	112.27	2010-09-21	1715.88	2011-04-05	705.203	2010-07-22	0.07984	2011-01-14	423.573	2011-02-15	129.802	2011-02-18	1.7194	2011-03-08	122.444
2011-04-07	109.82	2010-09-20	1711.59	2011-04-04	708.274	2010-07-21	0.08009	2011-01-13	428.506	2011-02-14	128.497	2011-02-17	1.73672	2011-03-07	121.262
2011-04-06	108.38	2010-09-19	1694.94	2011-04-03	710.3	2010-07-20	0.08062	2011-01-12	427.224	2011-02-10	127.909	2011-02-16	1.73768	2011-03-04	123.118
2011-03-24	105.04	2010-09-15	1694.31	2011-03-31	709.845	2010-07-19	0.08048	2011-01-11	423.7	2011-02-09	128.071	2011-02-15	1.79013	2011-03-03	122.911
2011-03-23	105.21	2010-09-14	1699.45	2011-03-30	716.85	2010-07-18	0.08045	2011-01-10	420.599	2011-02-08	128.044	2011-02-14	1.81266	2011-03-01	122.854
2011-03-22	104.53	2010-09-06	1681.51	2011-03-29	717.332	2010-07-15	0.08043	2011-01-07	428.175	2011-02-07	126.253	2011-02-11	1.77507	2011-02-28	117.803
2011-03-21	102.36	2010-09-05	1671.74	2011-03-28	717.027	2010-07-13	0.08062	2011-01-06	426.197	2011-02-04	124.898	2011-02-10	1.78016	2011-02-25	117.012
2011-03-18	101.06	2010-09-01	1642.35	2011-03-27	720.371	2010-07-12	0.0804	2011-01-05	428.758	2011-02-03	126.13	2011-02-09	1.79071	2011-02-24	115.721
2011-03-17	101.47	2010-08-31	1628.25	2011-03-24	716.859	2010-07-11	0.08018	2011-01-04	431.644	2011-02-02	126.355	2011-02-08	1.79354	2011-02-23	120.475
2011-03-16	97.99	2010-08-30	1619	2011-03-23	715.778	2010-07-07	0.08065	2010-12-31	426.131	2011-02-01	126.175	2011-02-07	1.76004	2011-02-22	120.826
2011-03-15	97.23	2010-08-29	1622.76	2011-03-22	716.088	2010-07-06	0.08004	2010-12-30	418.067	2011-01-31	127.011	2011-02-01	1.79788	2011-02-21	122.67
2011-03-14	101.2	2010-08-25	1600.29	2011-03-21	711.683	2010-07-05	0.08021	2010-12-29	415.563	2011-01-28	125.502	2011-01-31	1.84586	2011-02-18	120.773
2011-03-11	101.14	2010-08-24	1604.83	2011-03-20	708.484	2010-07-04	0.08149	2010-12-28	412.539	2011-01-27	124.223	2011-01-28	1.87958	2011-02-17	122.317
2011-03-10	102.73	2010-08-23	1628.42	2011-03-17	703.754	2010-07-01	0.08063	2010-12-27	419.467	2011-01-26	125.933	2011-01-27	1.88589	2011-02-16	120.424
2011-03-09	104.39	2010-08-22	1624.14	2011-03-16	707.975	2010-06-30	0.08003	2010-12-24	427.497	2011-01-25	128.871	2011-01-26	1.87472	2011-02-15	120.409
2011-03-08	105.06	2010-08-18	1632.28	2011-03-15	711.873	2010-06-29	0.07907	2010-12-23	429.679	2011-01-24	127.102	2011-01-25	1.84921	2011-02-14	119.912
2011-03-07	105.37	2010-08-17	1643.14	2011-03-14	715.895	2010-06-28	0.07875	2010-12-22	432.897	2011-01-21	126.969	2011-01-24	1.87921	2011-02-11	116.224
2011-03-04	104.34	2010-08-16	1642.1	2011-03-13	723.034	2010-06-27	0.07865	2010-12-21	436.125	2011-01-20	126.571	2011-01-21	1.9025	2011-02-10	114.281
2011-03-03	101.92	2010-08-15	1645.96	2011-03-10	712.551	2010-06-24	0.07857	2010-12-20	427.435	2011-01-19	128.035	2011-01-20	1.89118	2011-02-09	115.501
2011-03-02	102.27	2010-08-11	1650.08	2011-03-09	709.467	2010-06-23	0.0783	2010-12-17	434.3	2011-01-18	126.401	2011-01-19	1.86003	2011-02-08	117.281
2011-03-01	99.63	2010-08-10	1671.92	2011-03-08	700.55	2010-06-22	0.07831	2010-12-16	434.862	2011-01-17	126.133	2011-01-18	1.86007	2011-02-07	119.051
2011-02-28	97.1	2010-08-09	1684.67	2011-03-07	693.923	2010-06-21		2010-12-15	437.084	2011-01-14	127.092	2011-01-17	1.84806	2011-02-04	118.334
2011-02-25	96.52	2010-08-08	1686.3	2011-03-06	696.548	2010-06-20	0.07852	2010-12-14	439.897	2011-01-13	126.636	2011-01-14	1.87567	2011-02-03	121.094
2011-02-24	95.83	2010-08-04	1680.07	2011-03-03	688.799	2010-06-17	0.07861	2010-12-13	438.487	2011-01-12	124.739	2011-01-13	1.89867	2011-02-02	119.424
2011-02-23	96.04	2010-08-03	1680.31	2011-03-02	688.121	2010-06-16	0.07889	2010-12-10	426.775	2011-01-11	127.116	2011-01-12	1.88434	2011-02-01	119.151
2011-02-22	92.65	2010-08-02	1688.61	2011-03-01	700.896	2010-06-15	0.07902	2010-12-09	422.128	2011-01-07	125.14	2011-01-11	1.88243	2011-01-31	119.935
2011-02-18	85.03	2010-08-01	1684.4	2011-02-28	704.865	2010-06-14	0.07913	2010-12-08	427.325	2011-01-06	126.43	2011-01-10	1.88941	2011-01-28	120.445
2011-02-17	85.05	2010-07-28	1671.02	2011-02-27	715.595	2010-06-13	0.07918	2010-12-07	432.721	2011-01-05	125.321	2011-01-07	1.87957	2011-01-27	122.646
2011-02-16	83.8	2010-07-27	1673.23	2011-02-24	711.563	2010-06-10	0.07932	2010-12-06	429.754	2011-01-04	124.891	2011-01-06	1.88624	2011-01-25	124.451
2011-02-15	83.13	2010-07-26	1657.84	2011-02-23	710.131	2010-06-09	0.07932	2010-12-03	426.663	2010-12-30	124.025	2011-01-05	1.85794	2011-01-24	126.295
2011-02-14	83.66	2010-07-25	1646.46	2011-02-22	702.238	2010-06-08	0.07928	2010-12-02	426.776	2010-12-29	123.791	2011-01-04	1.84551	2011-01-21	124.868
2011-02-11	84.39	2010-07-21	1622.13	2011-02-21	713.412	2010-06-07	0.0792	2010-12-01	423.623	2010-12-28	123.812	2011-01-03	1.85696	2011-01-20	125.433
2011-02-10	85.44	2010-07-20	1618.09	2011-02-20	716.788	2010-06-06	0.0791	2010-11-30	423.006	2010-12-27	121.958	2010-12-30	1.84964	2011-01-19	125.064
2011-02-09	85.59	2010-07-19	1634.79	2011-02-16	730.75	2010-06-03	0.07939	2010-11-29	430.345	2010-12-24	122.461	2010-12-29	1.85214	2011-01-18	125.9
2011-02-08	85.85	2010-07-18	1629.26	2011-02-15	739.426	2010-06-02	0.0794	2010-11-26	430.701	2010-12-22	122.491	2010-12-28	1.85275	2011-01-17	124.403
2011-02-07	86.3	2010-07-14	1646.38	2011-02-14	738.132	2010-06-01	0.07966	2010-11-25	435.816	2010-12-21	122.692	2010-12-27	1.84064	2011-01-14	124.646
2011-02-04	87.87	2010-07-13	1657.6	2011-02-13	742.638	2010-05-31	0.07933	2010-11-24	429.788	2010-12-20	123.673	2010-12-24	1.81508	2011-01-13	127.692
2011-02-03	89.42	2010-07-12	1657.61	2011-02-10	737.983	2010-05-30	0.08	2010-11-23	425.632	2010-12-17	123.339	2010-12-23	1.78908	2011-01-12	130.237
2011-02-02	89.78	2010-07-11	1664.21	2011-02-09	737.58	2010-05-27	0.08019	2010-11-22	434.459	2010-12-16	121.643	2010-12-22	1.77583	2011-01-11	127.585
2011-02-01	89.54	2010-07-07	1614.91	2011-02-08	736.169	2010-05-26	0.07938	2010-11-19	435.058	2010-12-15	122.802	2010-12-21	1.75876	2011-01-10	127.061
2011-01-31	90.99	2010-07-06	1633.4	2011-02-07	733.208	2010-05-25	0.07959	2010-11-18	431.954	2010-12-14	121.423	2010-12-20	1.76372	2011-01-07	130.1
2011-01-28	88.15	2010-07-05	1607.96	2011-02-06	727.948	2010-05-24	0.07975	2010-11-17	427.378	2010-12-13	121.786	2010-12-17	1.768	2011-01-06	133.265
2011-01-27	84.45	2010-07-04	1600.48	2011-02-03	720.125	2010-05-20	0.08055	2010-11-16	436.01	2010-12-10	122.941	2010-12-16	1.76935	2011-01-05	134.271
2011-01-26	86.15	2010-06-30	1624.87	2011-02-02	714.506	2010-05-19	0.08107	2010-11-15	453.602	2010-12-09	123.045	2010-12-15	1.76032	2011-01-04	136.814
2011-01-25	85.08	2010-06-29	1636.1	2011-02-01	707.708	2010-05-18	0.08098	2010-11-12	449.817	2010-12-08	121.459	2010-12-14	1.74742	2011-01-03	137.955
2011-01-24	86.74	2010-06-28	1680.55	2011-01-31	704.299	2010-05-16	0.08097	2010-11-11	475.138	2010-12-07	118.595	2010-12-13	1.74215	2010-12-31	137.222
2011-01-21	88.22	2010-06-27	1683.09	2011-01-30	697.248	2010-05-13	0.08104	2010-11-10	469.626	2010-12-06	118.85	2010-12-10	1.73569	2010-12-30	136.081
2011-01-20	88.56	2010-06-23	1691.5	2011-01-27	723.942	2010-05-12	0.08047	2010-11-09	471.854	2010-12-03	120.119	2010-12-09	1.74026	2010-12-29	134.794
2011-01-19	90.85	2010-06-22	1696.81	2011-01-26	726.561	2010-05-11	0.08038	2010-11-08	472.846	2010-12-02	119.476	2010-12-08	1.76325	2010-12-28	133.185
2011-01-18	91.38	2010-06-21	1720	2011-01-25	725.984	2010-05-10	0.08086	2010-11-05	470.134	2010-12-01	120.542	2010-12-07	1.75135	2010-12-27	132.569
2011-01-14	91.53	2010-06-20	1710.07	2011-01-24	728.064	2010-05-09	0.08084	2010-11-04	463.351	2010-11-30	120.308	2010-12-06	1.74177	2010-12-24	133.251
2011-01-13	91.39	2010-06-16	1692.2	2011-01-23	730.368	2010-05-06	0.0812	2010-11-03	454.006	2010-11-29	121.242	2010-12-03	1.74616	2010-12-23	132.653
2011-01-12	91.85	2010-06-15	1686.52	2011-01-20	730.665	2010-05-05	0.08076	2010-11-02	455.999	2010-11-26	119.971	2010-12-02	1.71194	2010-12-22	132.987
2011-01-11	91.11	2010-06-14	1690.45	2011-01-19	728.598	2010-05-04	0.08102	2010-11-01	456.512	2010-11-25	119.78	2010-12-01	1.73383	2010-12-21	132.758
2011-01-10	89.24	2010-06-13	1669.88	2011-01-18	729.526	2010-05-03	0.08108	2010-10-29	446.401	2010-11-24	117.886	2010-11-30	1.71518	2010-12-20	130.956
2011-01-07	88.07	2010-06-09	1629.42	2011-01-17	732.39	2010-05-02	0.08098	2010-10-28	447.495	2010-11-22	117.387	2010-11-29	1.7301	2010-12-16	131.189
2011-01-06	88.37	2010-06-08	1599.81	2011-01-16	738.688	2010-04-29	0.08047	2010-10-27	448.559	2010-11-19	118.718	2010-11-26	1.70611	2010-12-15	129.772
2011-01-05	90.3	2010-06-07	1596.59	2011-01-13	745.344	2010-04-28	0.08045	2010-10-26	456.503	2010-11-18	117.762	2010-11-25	1.68647	2010-12-14	132.223
2011-01-04	89.39	2010-06-06	1579.81	2011-01-12	745.961	2010-04-27	0.07984	2010-10-25	458.288	2010-11-17	119.562	2010-11-24	1.64455	2010-12-13	130.917
2011-01-03	91.59	2010-06-02	1600.28	2011-01-11	746.033	2010-04-26	0.07876	2010-10-22	446.837	2010-11-16	119.115	2010-11-23	1.62693	2010-12-10	130.004
2010-12-31	91.38	2010-06-01	1590.9	2011-01-10	749.995	2010-04-25	0.07922	2010-10-21	448.496	2010-11-15	119.464	2010-11-22	1.63296	2010-12-09	127.535
2010-12-30	89.85	2010-05-31	1632.1	2011-01-09	752.559	2010-04-22	0.07932	2010-10-20	451.145	2010-11-12	119.878	2010-11-19	1.68762	2010-12-08	130.946
2010-12-29	91.13	2010-05-30	1623.28	2011-01-06	749.362	2010-04-21	0.07944	2010-10-19	451.271	2010-11-11	118.314	2010-11-18	1.67589	2010-12-07	133.868
2010-12-28	91.48	2010-05-26	1563.2	2011-01-05	750.579	2010-04-20	0.07913	2010-10-18	444.79	2010-11-10	115.984	2010-11-17	1.64902	2010-12-06	133.324
2010-12-27	90.99	2010-05-25	1536.01	2011-01-04	748.214	2010-04-19	0.07904	2010-10-15	447.383	2010-11-09	113.478	2010-11-16	1.7202	2010-12-03	132.863
2010-12-23	90.84	2010-05-24	1647.18	2011-01-03	749.495	2010-04-18	0.07867	2010-10-14	432.742	2010-11-08	113.554	2010-11-15	1.71417	2010-12-02	132.738
2010-12-22	89.83	2010-05-23	1672.35	2011-01-02	746.297	2010-04-15	0.07829	2010-10-13	429.215	2010-11-05	114.33	2010-11-12	1.70592	2010-12-01	131.37
2010-12-21	89.3	2010-05-19	1706.86	2010-12-30	740.504	2010-04-14	0.078	2010-10-12	425.711	2010-11-04	115.573	2010-11-11	1.66413	2010-11-30	127.762
2010-12-20	88.68	2010-05-18	1748.46	2010-12-29	735.715	2010-04-13	0.07797	2010-10-11	421.21	2010-11-02	114.981	2010-11-10	1.66532	2010-11-29	126.891
2010-12-17	88.02	2010-05-17	1731.62	2010-12-28	735.801	2010-04-12	0.0794	2010-10-08	410.569	2010-11-01	115.23	2010-11-09	1.68469	2010-11-26	125.465
2010-12-16	87.71	2010-05-16	1740.15	2010-12-27	733.43	2010-04-11	0.07934	2010-09-30	396.959	2010-10-29	116.466	2010-11-08	1.69235	2010-11-25	127.411
2010-12-15	88.66	2010-05-12	1784.35	2010-12-26	736.205	2010-04-08	0.07992	2010-09-15	393.418	2010-10-19	114.845	2010-10-27	1.72501	2010-11-12	135.452
2010-12-14	88.33	2010-05-11	1783.81	2010-12-23	736.727	2010-04-07	0.07995	2010-09-14	398.536	2010-10-18	114.733	2010-10-26	1.71367	2010-11-11	139.793
2010-12-13	88.62	2010-05-10	1802.62	2010-12-22	735.02	2010-04-06	0.07989	2010-09-13	397.575	2010-10-15	117.023	2010-10-25	1.67515	2010-11-10	141.648
2010-12-10	87.81	2010-05-09	1779.65	2010-12-21	734.675	2010-04-05	0.07808	2010-09-10	393.332	2010-10-14	117.605	2010-10-22	1.69807	2010-11-09	142.36
2010-12-09	88.35	2010-05-05	1817.95	2010-12-20	739.54	2010-04-04	0.0781	2010-09-09	391.671	2010-10-13	116.947	2010-10-21	1.68598	2010-11-08	141.304
2010-12-08	88.3	2010-05-04	1836.24	2010-12-19	741.154	2010-03-31	0.0776	2010-09-08	396.699	2010-10-12	114.339	2010-10-20	1.71177	2010-11-05	142.735
2010-12-07	88.69	2010-05-03	1837.74	2010-12-16	739.328	2010-03-30	0.08111	2010-09-07	397.321	2010-10-08	112.523	2010-10-19	1.71728	2010-11-04	142.042
2010-12-06	89.33	2010-05-02	1841.76	2010-12-15	739.472	2010-03-29	0.08166	2010-09-06	397.208	2010-10-07	112.774	2010-10-18	1.68291	2010-11-03	138.859
2010-12-03	89.18	2010-04-28	1831.41	2010-12-14	742.679	2010-03-28	0.08182	2010-09-03	390.281	2010-10-06	112.262	2010-10-15	1.65997	2010-11-02	137.893
2010-12-02	87.98	2010-04-27	1843.2	2010-12-13	747.336	2010-03-25	0.08115	2010-09-02	390.171	2010-10-05	114.319	2010-10-14	1.66617	2010-11-01	137.55
2010-12-01	86.75	2010-04-26	1847.79	2010-12-12	753.157	2010-03-24	0.08109	2010-09-01	385.163	2010-10-04	113.396	2010-10-13	1.64671	2010-10-29	135.427
2010-11-30	84.12	2010-04-25	1838.02	2010-12-09	751.865	2010-03-23	0.08127	2010-08-31	387.46	2010-10-01	114.092	2010-10-12	1.67991	2010-10-28	134.419
2010-11-29	85.73	2010-04-21	1794.6	2010-12-08	750	2010-03-22	0.08127	2010-08-30	389.926	2010-09-30	112.277	2010-10-11	1.71308	2010-10-27	135.192
2010-11-26	83.87	2010-04-20	1790.46	2010-12-07	746.055	2010-03-18	0.08298	2010-08-27	384.046	2010-09-29	113.305	2010-10-08	1.70799	2010-10-26	136.843
2010-11-24	83.21	2010-04-19	1827.21	2010-12-06	748.569	2010-03-17	0.08275	2010-08-26	383.09	2010-09-28	112.463	2010-10-07	1.68129	2010-10-25	137.627
2010-11-23	80.79	2010-04-18	1824.9	2010-12-01	747.503	2010-03-16	0.08253	2010-08-25	381.929	2010-09-27	112.218	2010-10-06	1.66066	2010-10-22	136.025
2010-11-22	81.24	2010-04-14	1837.43	2010-11-30	743.226	2010-03-15	0.08391	2010-08-24	389.808	2010-09-24	110.937	2010-10-05	1.68697	2010-10-21	137.654
2010-11-19	81.65	2010-04-13	1835.58	2010-11-29	743.614	2010-03-14	0.086	2010-08-23	388.199	2010-09-22	110.993	2010-10-04	1.7011	2010-10-20	134.808
2010-11-18	81.88	2010-04-12	1835.41	2010-11-28	748.617	2010-03-11	0.08707	2010-08-20	389.135	2010-09-21	112.04	2010-10-01	1.69205	2010-10-19	135.857
2010-11-17	80.43	2010-04-11	1838.3	2010-11-25	750.562	2010-03-10	0.0849	2010-08-19	395.861	2010-09-17	111.412	2010-09-30	1.70743	2010-10-18	136.923
2010-11-16	82.33	2010-04-07	1806.57	2010-11-24	750.305	2010-03-09	0.08483	2010-08-18	392.582	2010-09-16	109.716	2010-09-29	1.67188	2010-10-15	137.475
2010-11-15	84.88	2010-04-06	1802.43	2010-11-23	750.309	2010-03-03	0.08379	2010-08-17	393.382	2010-09-15	108.56	2010-09-28	1.66747	2010-10-14	139.997
2010-11-12	84.89	2010-04-05	1814.65	2010-11-22	749.82	2010-03-02	0.08293	2010-08-16	391.083	2010-09-14	107.538	2010-09-27	1.66635	2010-10-13	140.025
2010-11-11	87.77	2010-04-04	1819.19	2010-11-21	746.67	2010-02-28	0.07955	2010-08-13	383.564	2010-09-13	110.188	2010-09-24	1.64962	2010-10-12	136.369
2010-11-10	87.77	2010-03-31	1813.51	2010-11-14	748.453	2010-02-25	0.0798	2010-08-12	379.578	2010-09-10	110.48	2010-09-20	1.63755	2010-10-11	138.117
2010-11-09	87.04	2010-03-30	1817.19	2010-11-11	751.046	2010-02-24	0.07978	2010-08-11	384.87	2010-09-09	107.936	2010-09-17	1.61966	2010-10-08	137.357
2010-11-08	87.07	2010-03-29	1805.25	2010-11-10	751.963	2010-02-23	0.07956	2010-08-10	383.236	2010-09-08	107.584	2010-09-16	1.62348	2010-10-07	138.421
2010-11-05	86.85	2010-03-28	1812.06	2010-11-09	750.211	2010-02-22	0.07927	2010-08-09	394.93	2010-09-07	105.695	2010-09-15	1.60675	2010-10-06	138.975
2010-11-04	86.49	2010-03-24	1801.77	2010-11-08	749.02	2010-02-21	0.07892	2010-08-06	392.498	2010-09-06	104.911	2010-09-14	1.57646	2010-10-05	137.752
2010-11-03	84.45	2010-03-23	1796.92	2010-11-07	754.294	2010-02-18	0.07825	2010-08-05	386.885	2010-09-03	107.981	2010-09-13	1.57357	2010-10-04	138.151
2010-11-02	83.91	2010-03-22	1784.6	2010-11-04	748.938	2010-02-17	0.07902	2010-08-04	389.611	2010-09-02	105.442	2010-09-10	1.5551	2010-10-01	138.163
2010-11-01	82.94	2010-03-21	1792.45	2010-11-03	751.926	2010-02-16	0.07909	2010-08-03	387.864	2010-09-01	105.191	2010-09-09	1.57231	2010-09-30	134.103
2010-10-29	81.45	2010-03-17	1779.79	2010-11-02	752.467	2010-02-15	0.07798	2010-08-02	394.514	2010-08-31	104.667	2010-09-08	1.56988	2010-09-29	133.318
2010-10-28	82.2	2010-03-16	1763.57	2010-11-01	763.272	2010-02-14	0.07773	2010-07-30	389.299	2010-08-30	106.958	2010-09-07	1.56896	2010-09-28	133.529
2010-10-27	81.9	2010-03-15	1754.11	2010-10-31	766.747	2010-02-11	0.07826	2010-07-29	390.514	2010-08-27	106.903	2010-09-06	1.54907	2010-09-27	134.081
2010-10-26	82.6	2010-03-14	1760.82	2010-10-28	766.98	2010-02-09	0.08021	2010-07-28	388.503	2010-08-26	107.123	2010-09-03	1.53138	2010-09-24	132.986
2010-10-25	82	2010-03-10	1750.83	2010-10-27	768.465	2010-02-08	0.08028	2010-07-27	380.072	2010-08-25	109.736	2010-09-02	1.52066	2010-09-23	130.52
2010-10-22	81.15	2010-03-09	1741.27	2010-10-26	769.48	2010-02-07	0.0805	2010-07-26	381.84	2010-08-24	108.266	2010-09-01	1.51954	2010-09-22	131.41
2010-10-21	80.03	2010-03-08	1747.64	2010-10-25	771.392	2010-02-04	0.08062	2010-07-23	379.338	2010-08-23	107.142	2010-08-31	1.53035	2010-09-21	131.575
2010-10-20	81.93	2010-03-07	1749.36	2010-10-24	768.082	2010-02-03	0.08006	2010-07-22	377.936	2010-08-20	107.752	2010-08-30	1.51808	2010-09-20	130.849
2010-10-19	79.57	2010-03-03	1727.57	2010-10-21	764.382	2010-02-02	0.08019	2010-07-21	374.123	2010-08-19	107.349	2010-08-27	1.50415	2010-09-17	128.366
2010-10-18	83.06	2010-03-02	1718.54	2010-10-20	758.683	2010-02-01	0.08001	2010-07-20	373.024	2010-08-18	107.198	2010-08-26	1.49626	2010-09-16	126.299
2010-10-15	81.23	2010-03-01	1713.08	2010-10-19	764.435	2010-01-31	0.08038	2010-07-19	365.214	2010-08-17	108.956	2010-08-25	1.45575	2010-09-15	126.402
2010-10-14	82.71	2010-02-28	1716.58	2010-10-18	756.371	2010-01-28	0.07946	2010-07-16	357.826	2010-08-16	111.305	2010-08-24	1.47103	2010-09-14	124.763
2010-10-13	83.03	2010-02-24	1724.05	2010-10-17	752.167	2010-01-27	0.08023	2010-07-15	357.646	2010-08-13	111.49	2010-08-23	1.45185	2010-09-13	124.138
2010-10-12	81.67	2010-02-23	1725.82	2010-10-14	751.129	2010-01-26	0.08064	2010-07-14	364.668	2010-08-12	113.104	2010-08-20	1.4495	2010-09-09	121.37
2010-10-11	82.18	2010-02-22	1729.83	2010-10-13	747.279	2010-01-25	0.08181	2010-07-13	361.773	2010-08-11	112.359	2010-08-19	1.44337	2010-09-08	120.211
2010-10-08	82.66	2010-02-21	1727.54	2010-10-12	738.536	2010-01-24	0.08218	2010-07-12	367.845	2010-08-10	110.021	2010-08-18	1.47621	2010-09-07	119.641
2010-10-07	81.34	2010-02-17	1709.67	2010-10-11	741.057	2010-01-21	0.08257	2010-07-09	364.766	2010-08-09	113.01	2010-08-17	1.49294	2010-09-06	119.818
2010-10-06	83.21	2010-02-16	1701.9	2010-10-10	736.25	2010-01-20	0.0826	2010-07-08	356.411	2010-08-06	110.703	2010-08-16	1.49989	2010-09-03	117.483
2010-10-05	82.83	2010-02-15	1688.58	2010-10-07	731.092	2010-01-19	0.08281	2010-07-07	357.15	2010-08-05	110.309	2010-08-13	1.50932	2010-09-02	117.426
2010-10-04	81.43	2010-02-14	1675.82	2010-10-06	729.016	2010-01-18	0.08318	2010-07-06	355.524	2010-08-04	111.783	2010-08-12	1.50426	2010-09-01	116.895
2010-10-01	81.57	2010-02-10	1660.04	2010-10-05	724.081	2010-01-17	0.08394	2010-07-05	348.881	2010-08-03	111.224	2010-08-11	1.49502	2010-08-31	114.774
2010-09-30	79.95	2010-02-09	1653.43	2010-10-04	725.375	2010-01-14	0.08446	2010-07-02	351.901	2010-08-02	108.103	2010-08-10	1.47335	2010-08-30	115.425
2010-09-29	77.85	2010-02-08	1659.16	2010-10-03	728.206	2010-01-13	0.08391	2010-07-01	350.014	2010-07-30	109.338	2010-08-09	1.46835	2010-08-27	115.355
2010-09-28	76.15	2010-02-07	1657.55	2010-09-30	727.775	2010-01-11	0.08413	2010-06-30	353.669	2010-07-29	108.066	2010-08-06	1.45077	2010-08-26	116.924
2010-09-27	76.51	2010-02-03	1675.14	2010-09-29	728.976	2010-01-10	0.08452	2010-06-29	357.04	2010-07-28	105.914	2010-08-05	1.47586	2010-08-25	116.456
2010-09-24	74.63	2010-02-02	1668.44	2010-09-28	724.53	2010-01-07	0.08602	2010-06-28	373.219	2010-07-27	106.335	2010-08-04	1.52383	2010-08-24	117.339
2010-09-23	73.4	2010-02-01	1664.8	2010-09-27	725.327	2010-01-05	0.08593	2010-06-25	375.801	2010-07-26	106.62	2010-08-03	1.54095	2010-08-23	118.832
2010-09-22	72.98	2010-01-31	1667.21	2010-09-26	723.338	2009-12-22	0.08628	2010-06-24	377.479	2010-07-23	108.604	2010-08-02	1.53991	2010-08-20	118.505
2010-09-21	72.96	2010-01-27	1667.39	2010-09-23	718.576	2009-12-21	0.08642	2010-06-23	377.234	2010-07-22	110.755	2010-07-30	1.52885	2010-08-19	118.948
2010-09-20	74.81	2010-01-26	1668.31	2010-09-22	716.333	2009-12-20	0.08424	2010-06-22	379.976	2010-07-21	110.768	2010-07-29	1.53348	2010-08-18	117.638
2010-09-17	73.63	2010-01-25	1684.16	2010-09-21	718.149	2009-12-17	0.08447	2010-06-21	380.459	2010-07-20	108.009	2010-07-28	1.52834	2010-08-17	116.034
2010-09-16	74.58	2010-01-24	1680.29	2010-09-20	716.461	2009-12-16	0.08415	2010-06-18	368.103	2010-07-16	107.864	2010-07-27	1.51863	2010-08-16	115.776
2010-09-15	75.92	2010-01-20	1701.83	2010-09-19	716.654	2009-12-15	0.08499	2010-06-17	374.902	2010-07-15	108.309	2010-07-26	1.48755	2010-08-13	116.585
2010-09-14	76.78	2010-01-19	1698.3	2010-09-16	709.668	2009-12-14	0.0868	2010-06-11	376.107	2010-07-14	107.87	2010-07-23	1.49139	2010-08-12	115.81
2010-09-13	77.17	2010-01-18	1709.03	2010-09-15	708.168	2009-12-13	0.08746	2010-06-10	375.151	2010-07-13	106.406	2010-07-22	1.48921	2010-08-11	116.073
2010-09-10	76.4	2010-01-17	1704.88	2010-09-14	706.047	2009-12-10	0.08772	2010-06-09	378.417	2010-07-12	106.806	2010-07-21	1.49565	2010-08-10	117.7
2010-09-09	74.25	2010-01-13	1670.18	2010-09-13	698.764	2009-12-09	0.08818	2010-06-08	368.074	2010-07-09	105.604	2010-07-20	1.49245	2010-08-09	118.934
2010-09-08	74.65	2010-01-12	1670.96	2010-09-07	689.354	2009-12-08	0.08838	2010-06-07	367.717	2010-07-08	104.981	2010-07-19	1.46682	2010-08-06	117.86
2010-09-07	73.98	2010-01-11	1677.66	2010-09-06	685.433	2009-12-07	0.0901	2010-06-04	373.945	2010-07-07	104.951	2010-07-16	1.45223	2010-08-05	117.935
2010-09-03	74.52	2010-01-10	1684.75	2010-09-05	682.656	2009-12-06	0.09179	2010-06-03	373.851	2010-07-06	105.923	2010-07-15	1.45395	2010-08-04	118.737
2010-09-02	74.99	2010-01-06	1669.53	2010-09-02	679.188	2009-11-26	0.09089	2010-06-02	376.545	2010-07-05	108.046	2010-07-14	1.43874	2010-08-03	117.867
2010-09-01	73.97	2010-01-05	1663.67	2010-09-01	678.425	2009-11-25	0.08966	2010-06-01	376.019	2010-07-02	108.421	2010-07-13	1.42671	2010-08-02	117.696
2010-08-31	71.93	2010-01-04	1653.67	2010-08-31	680.295	2009-11-24	0.08902	2010-05-31	379.635	2010-07-01	109.03	2010-07-12	1.43035	2010-07-30	115.482
2010-08-30	74.69	2010-01-03	1639.54	2010-08-30	680.524	2009-11-23	0.08839	2010-05-28	388.764	2010-06-30	111.229	2010-07-09	1.45759	2010-07-29	116.071
2010-08-27	75.17	2009-12-30	1632.17	2010-08-29	683.055	2009-11-22	0.09008	2010-05-27	388.872	2010-06-29	110.129	2010-07-08	1.46899	2010-07-28	115.382
2010-08-26	73.36	2009-12-29	1631.82	2010-08-26	680.904	2009-11-19	0.09015	2010-05-26	384.563	2010-06-28	111.658	2010-07-07	1.4444	2010-07-27	116.262
2010-08-25	72.07	2009-12-28	1647.18	2010-08-25	679.518	2009-11-18	0.09169	2010-05-25	383.931	2010-06-25	112.506	2010-07-06	1.43952	2010-07-26	115.486
2010-08-24	71.24	2009-12-27	1667.47	2010-08-24	681.496	2009-11-17	0.09226	2010-05-24	391.51	2010-06-24	110.199	2010-07-05	1.4377	2010-07-23	115.988
2010-08-23	72.71	2009-12-23	1664.82	2010-08-23	683.206	2009-11-16	0.09315	2010-05-21	378.411	2010-06-23	110.138	2010-07-02	1.405	2010-07-22	115.897
2010-08-20	73.45	2009-12-22	1660.89	2010-08-22	682.18	2009-11-15	0.09378	2010-05-20	374.338	2010-06-22	110.156	2010-07-01	1.37506	2010-07-21	114.455
2010-08-19	74.45	2009-12-21	1667.03	2010-08-19	682.374	2009-11-12	0.09424	2010-05-19	379.033	2010-06-21	108.206	2010-06-30	1.3873	2010-07-20	113.345
2010-08-18	75.39	2009-12-20	1657.45	2010-08-18	679.49	2009-11-11	0.09366	2010-05-18	380.054	2010-06-18	107.671	2010-06-29	1.36955	2010-07-19	114.32
2010-08-17	75.76	2009-12-16	1640.63	2010-08-17	679.177	2009-11-10	0.09387	2010-05-17	374.933	2010-06-17	105.953	2010-06-28	1.35569	2010-07-16	115.312
[truncated: 243 more rows]

## Sheet: CONVERSION PRICE TO RETURN
		Cushing, OK WTI Spot Price FOB (Dollars per Barrel)	sas	ad	is	sh	nk	kos	nf	R.Oil	R_SASEIDX	R_ADSMI	R_ISXGI	R_SHCOMP	R_NKY	R_KOSPI	R_NIFTY
2160	1	76.03	0.09766	755.118	0.09766	437.808	111.578	1.34813	108.317
2159	2	76.83	0.09776	750.705	0.09776	443.225	112.336	1.36607	109.795	1.04672	0.102344	-0.586125	0.102344	1.22973	0.676921	1.32196	1.35529
2158	3	78.67	0.09797	755.377	0.09797	444.248	112.543	1.36138	109.698	2.36667	0.214581	0.620434	0.214581	0.230578	0.183805	-0.343911	-0.0881758
2157	4	78.87	0.09828	753.207	0.09828	439.466	112.96	1.37978	110.506	0.253904	0.315924	-0.287673	0.315924	-1.08226	0.369495	1.34252	0.733785
2156	5	79.35	0.09871	755.588	0.09871	448.291	112.882	1.3537	107.774	0.606752	0.436571	0.315541	0.436571	1.98817	-0.0689068	-1.90825	-2.50381
2155	6	79.39	0.0971	757.196	0.0971	433.906	112.861	1.35891	105.876	0.0503969	-1.64449	0.212604	-1.64449	-3.26151	-0.0181711	0.384132	-1.77676
2154	7	81.52	0.09645	755.573	0.09645	434.479	113.767	1.37888	108.125	2.6476	-0.671664	-0.214526	-0.671664	0.131872	0.799094	1.45887	2.10262
2153	8	81.74	0.09441	750.994	0.09441	424.432	113.554	1.37174	110.543	0.269509	-2.13777	-0.607915	-2.13777	-2.33955	-0.187339	-0.519157	2.21104
2152	9	83.12	0.09459	738.787	0.09459	416.449	112.357	1.39049	110.564	1.67419	0.190476	-1.63872	0.190476	-1.89877	-1.05961	1.35762	0.0190044
2151	10	82.6	0.09502	737.054	0.09502	417.968	111.82	1.39264	111.329	-0.627567	0.453563	-0.234878	0.453563	0.36424	-0.478738	0.154502	0.689508
2150	11	82.74	0.0955	728.026	0.0955	415.753	112.405	1.39329	110.355	0.169348	0.503885	-1.23244	0.503885	-0.531544	0.521602	0.0466631	-0.878237
2149	12	82.54	0.09423	729.513	0.09423	404.764	111.223	1.40604	108.786	-0.242014	-1.33876	0.203975	-1.33876	-2.67867	-1.0575	0.910939	-1.43243
2148	13	80.79	0.09388	722.998	0.09388	403.418	111.106	1.3882	110.246	-2.14298	-0.372123	-0.897086	-0.372123	-0.332972	-0.105313	-1.27693	1.33357
2147	14	79.66	0.09151	722.451	0.09151	407.164	108.052	1.39781	109.806	-1.40856	-2.55691	-0.0755987	-2.55691	0.924295	-2.78659	0.689878	-0.400515
2146	15	79.35	0.09266	717.849	0.09266	426.587	111.497	1.37652	110.009	-0.389913	1.24886	-0.639108	1.24886	4.66004	3.1384	-1.53482	0.184665
2145	16	77.96	0.09279	708.201	0.09279	424.094	108.524	1.30288	109.896	-1.76726	0.1402	-1.35305	0.1402	-0.586254	-2.70296	-5.49814	-0.102526
2144	17	78.98	0.09331	710.114	0.09331	430.117	108.286	1.3339	109.271	1.29988	0.558841	0.269651	0.558841	1.41016	-0.219012	2.35298	-0.56995
2143	18	77.42	0.09653	707.536	0.09653	435.147	107.268	1.35654	107.745	-1.99495	3.39266	-0.363621	3.39266	1.16279	-0.944528	1.68304	-1.40639
2142	19	75.84	0.09574	708.608	0.09574	436.362	108.976	1.37929	107.978	-2.06193	-0.821766	0.151442	-0.821766	0.278889	1.57977	1.66315	0.216128
2141	20	74.25	0.09562	715.538	0.09562	436.009	108.977	1.40307	107.511	-2.11881	-0.125418	0.973124	-0.125418	-0.0810389	0.00024776	1.70938	-0.433348
2140	21	74.9	0.09431	717.012	0.09431	445.057	109.956	1.40514	106.723	0.871611	-1.37948	0.205836	-1.37948	2.05404	0.894446	0.147425	-0.736066
2139	22	74.67	0.09249	725.576	0.09249	451.835	109.82	1.41098	105.678	-0.307549	-1.94867	1.1873	-1.94867	1.51148	-0.123963	0.414756	-0.983996
2138	23	73.64	0.09387	732.608	0.09387	449.752	108.421	1.40181	106.503	-1.389	1.48103	0.964552	1.48103	-0.462246	-1.2819	-0.652024	0.778008
2137	24	73.62	0.09366	741.597	0.09366	446.818	109.08	1.40598	109.728	-0.0271628	-0.223964	1.21948	-0.223964	-0.65432	0.606335	0.297031	2.98282
2136	25	72.85	0.09424	736.575	0.09424	455.129	109.644	1.42201	110.993	-1.05142	0.617352	-0.679492	0.617352	1.84282	0.515272	1.13368	1.14662
2135	26	74.41	0.09378	730.16	0.09378	455.427	108.982	1.42132	111.162	2.11878	-0.489311	-0.874687	-0.489311	0.0655468	-0.605127	-0.0485346	0.152109
2134	27	77.21	0.09315	736.226	0.09315	442.406	108.205	1.4336	110.565	3.69386	-0.674052	0.827232	-0.674052	-2.90069	-0.715413	0.860275	-0.539196
2133	28	76.96	0.09226	740.43	0.09226	443.943	107.442	1.43145	111.784	-0.324318	-0.960042	0.56941	-0.960042	0.346636	-0.707658	-0.150085	1.09719
2132	29	73.13	0.09169	742.026	0.09169	433.577	106.775	1.42859	112.97	-5.10471	-0.619736	0.215312	-0.619736	-2.36252	-0.622537	-0.199997	1.0549
2131	30	71.15	0.09015	747.053	0.09015	438.791	106.185	1.38573	114.129	-2.74484	-1.69384	0.675228	-1.69384	1.19538	-0.554979	-3.04609	1.0209
2130	31	71.87	0.09008	742.364	0.09008	450.6	107.683	1.39503	115.181	1.00686	-0.0776785	-0.62964	-0.0776785	2.65551	1.40126	0.668884	0.917497
2129	32	73.71	0.08839	737.995	0.08839	456.097	108.452	1.38941	115.179	2.52795	-1.89393	-0.590234	-1.89393	1.21253	0.711365	-0.403672	-0.00186664
2128	33	74.48	0.08902	743.228	0.08902	458.259	104.65	1.4029	114.601	1.03922	0.710222	0.70653	0.710222	0.473101	-3.56841	0.966233	-0.502769
2127	34	75.23	0.08966	751.198	0.08966	462.103	108.279	1.40745	115.766	1.00195	0.716368	1.06666	0.716368	0.835189	3.40894	0.323803	1.01103
2126	35	74.11	0.09089	753.234	0.09089	463.439	110.495	1.4224	114.126	-1.49996	1.36252	0.270731	1.36252	0.288744	2.02621	1.0566	-1.42704
2125	36	76.98	0.09179	750.042	0.09179	465.137	110.156	1.44098	114.666	3.79952	0.985338	-0.424698	0.985338	0.365771	-0.307127	1.29779	0.472867
2124	37	77.27	0.0901	749.57	0.0901	465.608	113.126	1.4329	115.121	0.376013	-1.85832	-0.062999	-1.85832	0.101076	2.6597	-0.562307	0.396035
2123	38	78.97	0.08838	748.78	0.08838	465.168	111.325	1.44506	115.256	2.17623	-1.92745	-0.105387	-1.92745	-0.0944116	-1.60441	0.845048	0.116487
2122	39	79.77	0.08818	740.354	0.08818	464.791	113.706	1.47414	115.893	1.00795	-0.226552	-1.13172	-0.226552	-0.0810422	2.11633	1.99239	0.551085
2121	40	80.04	0.08772	735.505	0.08772	466.966	114.828	1.4845	113.998	0.337902	-0.523026	-0.657099	-0.523026	0.466678	0.981918	0.700325	-1.64862
2120	41	78.61	0.08746	736.143	0.08746	479.72	113.845	1.50125	113.491	-1.80276	-0.296838	0.0867476	-0.296838	2.6947	-0.859633	1.12201	-0.445782
2119	42	79.75	0.0868	741.781	0.0868	480.904	111.798	1.48492	110.766	1.43978	-0.757492	0.762862	-0.757492	0.24645	-1.81463	-1.09372	-2.42955
2118	43	77.99	0.08499	741.832	0.08499	483.849	113.228	1.50636	109.063	-2.23161	-2.1073	0.00697082	-2.1073	0.610488	1.27104	1.43352	-1.54952
2117	44	79.72	0.08415	743.409	0.08415	486.294	114.124	1.5122	108.643	2.19399	-0.993268	0.212273	-0.993268	0.504213	0.788147	0.38694	-0.386144
2116	45	78.71	0.08447	742.399	0.08447	484.541	112.226	1.51225	104.649	-1.27503	0.379552	-0.135962	0.379552	-0.361289	-1.67735	0.00330639	-3.7455
2115	46	79.62	0.08424	748.03	0.08424	488.759	113.461	1.48751	104.988	1.14951	-0.272657	0.75569	-0.272657	0.86681	1.0943	-1.6495	0.323492
2114	47	80.91	0.08642	755.342	0.08642	471.973	112.756	1.50394	105.724	1.60721	2.55493	0.972707	2.55493	-3.49482	-0.623149	1.09848	0.698047
2113	48	80.21	0.08628	760.967	0.08628	481.92	111.956	1.50983	105.631	-0.868923	-0.162131	0.741909	-0.162131	2.08572	-0.712206	0.390873	-0.0874738
2112	49	81.5	0.08593	769.771	0.08593	464.51	111.919	1.52077	104.638	1.59548	-0.406481	1.15042	-0.406481	-3.67945	-0.0330096	0.721972	-0.944434
2111	50	81.85	0.08602	771.402	0.08602	453.439	113.174	1.5179	107.296	0.428528	0.104682	0.211634	0.104682	-2.41223	1.11525	-0.188898	2.50804
2110	51	81.5	0.08452	780.856	0.08452	468.032	114.982	1.49799	104.81	-0.428528	-1.75916	1.21803	-1.75916	3.16752	1.58487	-1.32036	-2.34434
2109	52	82.07	0.08413	780.338	0.08413	473.935	114.847	1.50443	100.988	0.696952	-0.462497	-0.0663518	-0.462497	1.2533	-0.117279	0.428988	-3.71472
2108	53	82.1	0.08391	779.039	0.08391	478.993	116.132	1.46306	101.814	0.0365475	-0.261843	-0.166499	-0.261843	1.06168	1.11297	-2.7884	0.814703
2107	54	81.26	0.08446	775.758	0.08446	478.194	115.543	1.45627	101.707	-1.02841	0.653325	-0.422156	0.653325	-0.167071	-0.50854	-0.465176	-0.104874
2106	55	79.79	0.08394	770.949	0.08394	485.871	114.164	1.41786	102.725	-1.82557	-0.617579	-0.621731	-0.617579	1.59282	-1.20111	-2.67297	0.996171
2105	56	81.75	0.08318	778.011	0.08318	487.897	114.951	1.39748	102.327	2.42676	-0.909532	0.91175	-0.909532	0.416026	0.687109	-1.44781	-0.388135
2104	57	82.93	0.08281	777.503	0.08281	482.851	116.665	1.42448	103.982	1.43311	-0.445811	-0.0652247	-0.445811	-1.03963	1.48007	1.91362	1.60417
2103	58	82.16	0.0826	778.62	0.0826	474.481	116.016	1.38212	103.658	-0.932831	-0.253915	0.143471	-0.253915	-1.74857	-0.55796	-3.01883	-0.312339
2102	59	80.58	0.08257	781.865	0.08257	476.703	114.659	1.37993	105.08	-1.94181	-0.0363262	0.415934	-0.0363262	0.467248	-1.17602	-0.158578	1.36271
2101	60	81.26	0.08218	790.613	0.08218	475.616	116.613	1.381	106.583	0.840341	-0.473445	1.1126	-0.473445	-0.228304	1.68916	0.0775101	1.41995
2100	61	81.68	0.08181	797.55	0.08181	483.715	119.801	1.4062	105.647	0.515528	-0.451248	0.873604	-0.451248	1.68845	2.69763	1.80832	-0.88205
2099	62	80.29	0.08064	798.168	0.08064	479.564	117.49	1.37562	104.63	-1.71641	-1.44047	0.0774636	-1.44047	-0.861964	-1.94827	-2.19865	-0.96697
2098	63	80.25	0.08023	796.466	0.08023	476.745	119.772	1.32652	105.276	-0.0498318	-0.509729	-0.213416	-0.509729	-0.58955	1.92436	-3.63456	0.615724
2097	64	79.75	0.07946	791.857	0.07946	465.553	120.948	1.32748	105.333	-0.625002	-0.964376	-0.5804	-0.964376	-2.37542	0.976874	0.0723436	0.0533216
2096	65	81.92	0.08038	778.538	0.08038	456.047	119.668	1.35142	104.858	2.68464	1.15116	-1.69628	1.15116	-2.06319	-1.06419	1.78735	-0.451439
2095	66	82.14	0.08001	778.896	0.08001	457.344	118.218	1.3518	104.578	0.268195	-0.461376	0.046	-0.461376	0.284071	-1.21933	0.0281146	-0.26727
2094	67	83.45	0.08019	772.371	0.08019	446.76	117.723	1.38171	106.763	1.58225	0.224719	-0.841236	0.224719	-2.34148	-0.419258	2.18848	2.06744
2093	68	84.53	0.08006	775.418	0.08006	450.146	120.199	1.37488	109.291	1.28589	-0.162247	0.393673	-0.162247	0.755106	2.08153	-0.495541	2.34037
2092	69	86.36	0.08062	774.416	0.08062	461.835	117.673	1.39537	111.349	2.14181	0.69704	-0.129299	0.69704	2.5636	-2.12425	1.47932	1.86574
2091	70	86.54	0.0805	768.701	0.0805	460.123	116.497	1.42372	110.765	0.208213	-0.148957	-0.740669	-0.148957	-0.371362	-1.00421	2.01136	-0.525739
2090	71	85.64	0.08028	775.301	0.08028	466.845	115.16	1.41369	111.582	-1.04543	-0.273666	0.854863	-0.273666	1.4503	-1.15398	-0.706986	0.734683
2089	72	85.17	0.08021	780.087	0.08021	470.284	114.625	1.38114	112.776	-0.55032	-0.0872329	0.615448	-0.0872329	0.734049	-0.465792	-2.32941	1.06476
2088	73	84.6	0.07826	778.59	0.07826	478.016	116.063	1.41512	111.9	-0.671499	-2.46116	-0.192139	-2.46116	1.63057	1.24612	2.43051	-0.780639
2087	74	84.07	0.07773	776.915	0.07773	480.019	112.71	1.40689	112.742	-0.628448	-0.679533	-0.215281	-0.679533	0.418261	-2.9307	-0.583274	0.750407
2086	75	83.8	0.07798	777.767	0.07798	475.116	112.489	1.39875	112.538	-0.321678	0.32111	0.109541	0.32111	-1.0267	-0.196475	-0.580261	-0.181872
2085	76	85.62	0.07909	770.038	0.07909	480.75	114.724	1.3594	113.063	2.14859	1.41341	-0.998677	1.41341	1.17892	1.96759	-2.85356	0.465497
2084	77	85.25	0.07902	764.939	0.07902	476.64	114.183	1.38053	112.513	-0.433078	-0.088546	-0.664431	-0.088546	-0.858593	-0.473311	1.54241	-0.487403
2083	78	82.97	0.07825	763.776	0.07825	467.621	116.216	1.40935	114.031	-2.7109	-0.979216	-0.152089	-0.979216	-1.91042	1.76478	2.06611	1.34019
2082	79	81.52	0.07892	767.887	0.07892	468.107	112.609	1.42058	115.304	-1.76307	0.852585	0.536807	0.852585	0.103782	-3.15282	0.793663	1.10987
2081	80	82.98	0.07927	766.425	0.07927	470.636	111.38	1.41229	115.307	1.77512	0.442507	-0.190573	0.442507	0.538914	-1.09702	-0.585274	0.00312214
2080	81	82.78	0.07956	768.26	0.07956	479.561	110.945	1.44155	115.653	-0.241313	0.365171	0.239138	0.365171	1.8787	-0.391553	2.05064	0.299653
2079	82	82.89	0.07978	765.235	0.07978	464.722	110.736	1.46459	114.174	0.132794	0.276139	-0.394498	0.276139	-3.14323	-0.188848	1.58564	-1.28712
2078	83	84.34	0.0798	763.18	0.0798	470.984	112.198	1.46322	115.006	1.73418	0.0250658	-0.268978	0.0250658	1.33847	1.31177	-0.0935853	0.725973
2077	84	84.2	0.07955	756.325	0.07955	472.272	111.296	1.47329	115.728	-0.166133	-0.313775	-0.902328	-0.313775	0.27301	-0.806998	0.685851	0.625476
2076	85	82.43	0.08293	756.111	0.08293	474.175	111.195	1.46144	116.768	-2.12455	4.16111	-0.0282353	4.16111	0.402178	-0.0906463	-0.807574	0.894948
2075	86	83.22	0.08379	755.182	0.08379	475.565	113.511	1.47668	118.117	0.953826	1.03168	-0.122901	1.03168	0.292764	2.0616	1.03741	1.14843
2074	87	85.17	0.08483	761.082	0.08483	461.668	113.218	1.45132	116.71	2.31616	1.23356	0.778256	1.23356	-2.96591	-0.258573	-1.73228	-1.19818
2073	88	86.07	0.0849	762.428	0.0849	462.715	110.183	1.45353	116.776	1.05117	0.0824839	0.176571	0.0824839	0.226651	-2.71778	0.152159	0.0569712
2072	89	86.19	0.08707	756.582	0.08707	458.274	114.078	1.49329	117.697	0.139324	2.52383	-0.76965	2.52383	-0.964508	3.47411	2.69867	0.78561
2071	90	82.73	0.086	760.023	0.086	453.267	114.679	1.47674	120.801	-4.09719	-1.23651	0.453827	-1.23651	-1.0984	0.525913	-1.11448	2.6028
2070	91	80	0.08391	749.239	0.08391	442.279	113.157	1.48602	120.666	-3.35557	-2.46025	-1.42911	-2.46025	-2.45415	-1.33644	0.626445	-0.112198
2069	92	77.18	0.08253	760.936	0.08253	437.483	113.595	1.47035	120.657	-3.58863	-1.65829	1.54905	-1.65829	-1.09037	0.386	-1.06009	-0.00744233
2068	93	75.1	0.08275	759.183	0.08275	438.58	113.968	1.48191	119.55	-2.73198	0.266215	-0.230547	0.266215	0.250555	0.32799	0.783133	-0.921104
2067	94	76.89	0.08298	761.137	0.08298	437.876	114.049	1.47412	121.074	2.35553	0.27756	0.25702	0.27756	-0.160702	0.0715999	-0.527059	1.26619
2066	95	76.37	0.08127	763.263	0.08127	430.817	114.826	1.47975	120.142	-0.678588	-2.08227	0.278974	-2.08227	-1.62524	0.678974	0.381195	-0.77274
2065	96	75.65	0.08127	758.817	0.08127	429.875	115.986	1.48577	119.684	-0.947251	0	-0.584206	0	-0.218891	1.00465	0.406	-0.381661
2064	97	74.38	0.08109	756.016	0.08109	439.993	113.856	1.49595	118.661	-1.69304	-0.22173	-0.369892	-0.22173	2.32652	-1.85317	0.68283	-0.85834
2063	98	71.61	0.08115	758.992	0.08115	438.744	114.701	1.50244	118.714	-3.79524	0.0739645	0.392849	0.0739645	-0.284262	0.739206	0.4329	0.044655
2062	99	70.08	0.08182	755.605	0.08182	430.549	117.14	1.49724	116.315	-2.15973	0.822242	-0.447243	0.822242	-1.88555	2.10401	-0.346704	-2.04154
2061	100	69.38	0.08166	757.046	0.08166	429.955	117.51	1.5304	117.507	-1.00388	-0.195743	0.190582	-0.195743	-0.138087	0.315339	2.19057	1.01953
2060	101	69.91	0.08111	750.98	0.08111	431.957	116.677	1.53172	117.704	0.761006	-0.675803	-0.804476	-0.675803	0.464598	-0.711316	0.0862148	0.167611
2059	102	68.28	0.0776	744.854	0.0776	436.868	117.78	1.53738	118.279	-2.35918	-4.42388	-0.81905	-4.42388	1.13051	0.940778	0.368838	0.487526
2058	103	68.03	0.0781	721.568	0.0781	436.821	118.89	1.53772	119.368	-0.366811	0.642263	-3.17618	0.642263	-0.0107544	0.938638	0.0221131	0.915785
2057	104	68.23	0.07808	720.564	0.07808	441.7	118.806	1.53858	119.885	0.293557	-0.0256115	-0.139333	-0.0256115	1.11058	-0.0706783	0.0559113	0.432489
2056	105	64.78	0.07989	719.058	0.07989	439.968	118.367	1.54347	119.436	-5.18874	2.29167	-0.209155	2.29167	-0.392788	-0.370286	0.317322	-0.374902
2055	106	71.52	0.07995	717.855	0.07995	436.835	120.335	1.54988	116.834	9.89802	0.0750751	-0.167501	0.0750751	-0.714745	1.64854	0.414438	-2.20335
2054	107	74.56	0.07992	709.004	0.07992	442.68	119.087	1.53328	118.038	4.1627	-0.0375305	-1.24066	-0.0375305	1.32927	-1.04235	-1.07683	1.02531
2053	108	74	0.07934	695.069	0.07934	448.324	119.809	1.5255	118.988	-0.753908	-0.728372	-1.98488	-0.728372	1.26689	0.604224	-0.508701	0.801724
2052	109	72.7	0.0794	694.152	0.0794	447.106	119.223	1.56146	117.309	-1.77237	0.0755953	-0.13211	0.0755953	-0.272142	-0.490397	2.32991	-1.42091
2051	110	72.88	0.07797	699.989	0.07797	452.345	117.529	1.569	115.385	0.247287	-1.81742	0.837417	-1.81742	1.16503	-1.43065	0.481719	-1.65331
2050	111	74.62	0.078	690.985	0.078	450.173	116.64	1.55692	114.042	2.35943	0.0384689	-1.29462	0.0384689	-0.481245	-0.759455	-0.772896	-1.17138
2049	112	71.43	0.07829	689.072	0.07829	453.721	118.803	1.52139	112.356	-4.36906	0.371105	-0.277339	0.371105	0.784877	1.83718	-2.30851	-1.48924
2048	113	71.55	0.07867	687.392	0.07867	442.894	118.632	1.5409	110.335	0.167856	0.484201	-0.244075	0.484201	-2.41503	-0.144074	1.27423	-1.81483
2047	114	71.88	0.07904	687.539	0.07904	444.014	119.581	1.57319	115.774	0.460156	0.469217	0.0213858	0.469217	0.252608	0.797342	2.07387	4.81119
2046	115	74.38	0.07913	686.066	0.07913	447.268	118.685	1.56291	113.377	3.4189	0.113802	-0.214464	0.113802	0.730131	-0.752187	-0.655594	-2.0917
2045	116	75.48	0.07944	689.891	0.07944	449.605	119.902	1.56838	114.313	1.46806	0.390995	0.556012	0.390995	0.521174	1.01997	0.349377	0.821956
2044	117	73.89	0.07932	688.026	0.07932	446.67	119.329	1.58814	114.889	-2.12902	-0.151172	-0.270738	-0.151172	-0.654935	-0.479371	1.25203	0.502624
2043	118	74.99	0.07922	683.572	0.07922	446.969	120.388	1.56671	112.638	1.47773	-0.126151	-0.649505	-0.126151	0.0669464	0.88356	-1.35856	-1.97837
2042	119	76.84	0.07876	685.899	0.07876	441.493	120.165	1.54986	110.89	2.43706	-0.582354	0.339908	-0.582354	-1.23277	-0.18475	-1.08133	-1.56444
2041	120	77.67	0.07984	684.851	0.07984	436.118	120.74	1.55878	111.131	1.07437	1.36194	-0.152887	1.36194	-1.22505	0.477275	0.573886	0.21761
2040	121	76.82	0.08045	690.463	0.08045	438.454	119.715	1.5677	106.107	-1.10041	0.761124	0.816023	0.761124	0.53421	-0.852821	0.570611	-4.62649
2039	122	77.18	0.08047	697.536	0.08047	446.891	120.218	1.54653	105.695	0.467533	0.0248571	1.01924	0.0248571	1.90608	0.419593	-1.35959	-0.388684
2038	123	77.84	0.08098	694.544	0.08098	446.241	120.625	1.52896	105.086	0.851508	0.631777	-0.429864	0.631777	-0.145475	0.33778	-1.14259	-0.578403
2037	124	77.15	0.08108	694.634	0.08108	449.388	119.781	1.45913	105.235	-0.890386	0.123411	0.0129271	0.123411	0.702735	-0.701823	-4.67474	0.142097
2036	125	75.9	0.08102	695.192	0.08102	450.382	120.366	1.42932	100.76	-1.63349	-0.0740284	0.080318	-0.0740284	0.220812	0.487135	-2.06416	-4.34577
2035	126	75.96	0.08076	694.571	0.08076	447.259	121.08	1.48781	103.973	0.0790202	-0.321424	-0.0893303	-0.321424	-0.69574	0.591462	4.01064	3.13904
2034	127	78.45	0.0812	695.102	0.0812	447.772	120.676	1.47659	105.785	3.22546	0.543345	0.0764136	0.543345	0.114662	-0.33461	-0.756986	1.72778
2033	128	78.26	0.08084	689.221	0.08084	442.208	118.163	1.46216	109.311	-0.242486	-0.444335	-0.849677	-0.444335	-1.25045	-2.10466	-0.982058	3.27857
2032	129	75.93	0.08086	684.475	0.08086	448.179	116.86	1.4983	109.695	-3.02248	0.0247372	-0.69092	0.0247372	1.34115	-1.10868	2.44163	0.351306
2031	130	75.59	0.08038	683.301	0.08038	457.605	118.839	1.48187	105.401	-0.448786	-0.595388	-0.171717	-0.595388	2.08155	1.67944	-1.10263	-3.99318
2030	131	72.95	0.08047	684.926	0.08047	458.33	117.429	1.42938	106.862	-3.55497	0.111906	0.237543	0.111906	0.158164	-1.19343	-3.6064	1.37644
2029	132	72.06	0.08104	686.384	0.08104	455.446	115.877	1.43086	109.45	-1.22752	0.705842	0.212568	0.705842	-0.6311	-1.3305	0.103488	2.39292
2028	133	71.96	0.08097	686.278	0.08097	461.072	118.634	1.38172	109.639	-0.13887	-0.0864144	-0.0154197	-0.0864144	1.2276	2.35095	-3.49466	0.172596
2027	134	74.05	0.08098	686.773	0.08098	462.664	120.501	1.30281	106.896	2.86301	0.0123495	0.0721255	0.0123495	0.344629	1.56225	-5.88056	-2.53386
2026	135	75.46	0.08107	688.396	0.08107	462.756	116.122	1.31887	106.233	1.88622	0.111077	0.236013	0.111077	0.0199888	-3.70175	1.22518	-0.62232
2025	136	76.08	0.08055	688.021	0.08055	461.21	117.582	1.23593	106.33	0.81827	-0.643487	-0.054498	-0.643487	-0.334582	1.24907	-6.49516	0.0912954
2024	137	74.93	0.07975	688.083	0.07975	456.887	115.942	1.28471	108.136	-1.52311	-0.998137	0.00909815	-0.998137	-0.941894	-1.40411	3.87093	1.68422
2023	138	77.16	0.07959	685.478	0.07959	460.789	113.039	1.33264	109.289	2.93268	-0.200828	-0.379382	-0.200828	0.850515	-2.53567	3.66289	1.06035
2022	139	77.02	0.07938	687.879	0.07938	458.453	112.918	1.33069	111.797	-0.181606	-0.264201	0.349701	-0.264201	-0.508259	-0.107835	-0.146433	2.26887
2021	140	76.67	0.08019	687.117	0.08019	463.119	111.863	1.36254	112.152	-0.455463	1.01524	-0.110885	1.01524	1.01261	-0.93829	2.3653	0.317306
2020	141	75.96	0.08	687.86	0.08	463.842	111.572	1.3317	112.412	-0.930361	-0.237218	0.108061	-0.237218	0.15592	-0.260747	-2.28943	0.231889
2019	142	76.53	0.07933	689.978	0.07933	463.663	114.446	1.36783	113.903	0.747593	-0.841027	0.307515	-0.841027	-0.0384623	2.5431	2.67692	1.31751
2018	143	77.32	0.07966	692.466	0.07966	458.578	113.562	1.35958	113.961	1.02698	0.415121	0.359977	0.415121	-1.10275	-0.774634	-0.604971	0.0512059
2017	144	76.27	0.0794	690.49	0.0794	436.61	111.113	1.32968	117.006	-1.3673	-0.326921	-0.285857	-0.326921	-4.90918	-2.18024	-2.22375	2.63624
2016	145	79.01	0.07939	694.541	0.07939	436.498	110.707	1.33466	114.977	3.52948	-0.0125953	0.585008	-0.0125953	-0.0256509	-0.36608	0.373827	-1.74874
2015	146	78.68	0.0791	696.648	0.0791	444.306	111.295	1.32137	115.245	-0.418543	-0.365954	0.302935	-0.365954	1.7731	0.529527	-1.00075	0.232254
2014	147	78.93	0.0792	697.018	0.0792	439.42	112.234	1.32902	114.446	0.317239	0.126342	0.0530486	0.126342	-1.10571	0.839656	0.577275	-0.695303
2013	148	77.46	0.07928	697.201	0.07928	437.084	108.911	1.34264	113.836	-1.87997	0.100959	0.0262742	0.100959	-0.533094	-3.00531	1.0196	-0.534911
2012	149	77.06	0.07932	693.547	0.07932	434.99	107.84	1.3903	115.431	-0.517733	0.0504414	-0.525441	0.0504414	-0.480279	-0.988417	3.48817	1.39199
2011	150	78.3	0.07932	693.112	0.07932	426.02	105.262	1.39	113.084	1.59633	0	-0.0628042	0	-2.08366	-2.41926	-0.0215804	-2.0543
2010	151	78.85	0.07918	690.256	0.07918	424.938	105.538	1.40803	114.364	0.699971	-0.176656	-0.412902	-0.176656	-0.254248	0.261576	1.28878	1.12556
2009	152	81.25	0.07913	690.67	0.07913	420.228	106.211	1.40929	112.739	2.99835	-0.0631672	0.0599352	-0.0631672	-1.11472	0.636115	0.0894467	-1.43089
2008	153	82.52	0.07902	690.648	0.07902	420.59	107.545	1.4236	111.928	1.55099	-0.139108	-0.00308691	-0.139108	0.0861804	1.24852	1.01028	-0.722503
2007	154	82.49	0.07889	690.302	0.07889	415.364	107.195	1.48325	111.926	-0.0363614	-0.164651	-0.0501452	-0.164651	-1.25025	-0.326226	4.10468	-0.00153672
2006	155	82	0.07861	688.628	0.07861	418.508	106.559	1.4624	112.761	-0.595783	-0.355556	-0.242813	-0.355556	0.753904	-0.594843	-1.41567	0.743135
2005	156	80.67	0.07852	688.12	0.07852	401.327	104.247	1.44493	111.442	-1.63525	-0.114555	-0.073861	-0.114555	-4.19175	-2.19395	-1.2018	-1.17687
2004	157	81.46	0.078415	683.76	0.078415	393.862	107.366	1.45353	113.018	0.974534	-0.133813	-0.635599	-0.133813	-1.87776	2.94812	0.59342	1.40422
2003	158	80.24	0.07831	682.989	0.07831	395.335	107.903	1.43021	114.699	-1.509	-0.133993	-0.112739	-0.133993	0.373448	0.498883	-1.61738	1.47721
2002	159	78.09	0.0783	679.461	0.0783	387.752	103.543	1.43874	115.077	-2.71601	-0.0127706	-0.517966	-0.0127706	-1.93675	-4.12446	0.594644	0.328355
2001	160	75.68	0.07857	672.956	0.07857	388.984	104.411	1.3921	115.448	-3.13481	0.344234	-0.961982	0.344234	0.317235	0.834535	-3.29543	0.322005
2000	161	75.39	0.07865	676.631	0.07865	396.981	103.228	1.39045	115.341	-0.383928	0.101768	0.544574	0.101768	2.03493	-1.13985	-0.118596	-0.0923354
1999	162	75.17	0.07875	678.962	0.07875	395.006	104.795	1.37411	115.399	-0.292243	0.127065	0.343972	0.127065	-0.498683	1.50718	-1.18212	0.0500736
1998	163	75.76	0.07907	679.177	0.07907	374.933	105.953	1.35569	115.312	0.781823	0.405526	0.0316757	0.405526	-5.2154	1.09831	-1.34957	-0.0753149
1997	164	75.39	0.08003	679.49	0.08003	380.054	107.671	1.36955	114.32	-0.489581	1.2068	0.0460849	1.2068	1.35664	1.60851	1.01717	-0.864572
1996	165	74.45	0.08063	682.374	0.08063	379.033	108.206	1.3873	113.345	-1.25469	0.746922	0.423438	0.746922	-0.269203	0.49633	1.28772	-0.856469
1995	166	73.45	0.08149	682.18	0.08149	374.338	110.156	1.37506	114.455	-1.35229	1.06095	-0.0283331	1.06095	-1.2464	1.78575	-0.886205	0.974987
1994	167	72.71	0.08021	683.206	0.08021	378.411	110.138	1.405	115.897	-1.0126	-1.58321	0.150281	-1.58321	1.08214	-0.0165688	2.15399	1.25206
1993	168	71.24	0.08004	681.496	0.08004	391.51	110.199	1.4377	115.988	-2.04245	-0.212169	-0.25066	-0.212169	3.40304	0.0553699	2.30073	0.0780646
1992	169	72.07	0.08065	679.518	0.08065	383.931	112.506	1.43952	115.486	1.15834	0.759229	-0.290714	0.759229	-1.95481	2.07181	0.126511	-0.433502
1991	170	73.36	0.08018	680.904	0.08018	384.563	111.658	1.4444	116.262	1.7741	-0.58447	0.203832	-0.58447	0.16446	-0.755986	0.338429	0.66979
1990	171	75.17	0.0804	683.055	0.0804	388.872	110.129	1.46899	115.382	2.43734	0.274007	0.315419	0.274007	1.11438	-1.37932	1.68811	-0.760197
1989	172	74.69	0.08062	680.524	0.08062	388.764	111.229	1.45759	116.071	-0.6406	0.273258	-0.371265	0.273258	-0.0276582	0.994514	-0.77907	0.595589
1988	173	71.93	0.08043	680.295	0.08043	379.635	109.03	1.43035	115.482	-3.76528	-0.235952	-0.0336195	-0.235952	-2.37639	-1.99709	-1.88652	-0.508645
1987	174	73.97	0.08045	678.425	0.08045	376.019	108.421	1.42671	117.696	2.79662	0.0248633	-0.275346	0.0248633	-0.957078	-0.560044	-0.254808	1.89872
1986	175	74.99	0.08048	679.188	0.08048	376.545	108.046	1.43874	117.867	1.36952	0.0372833	0.1124	0.0372833	0.139754	-0.34713	0.839664	0.145337
1985	176	74.52	0.08062	682.656	0.08062	373.851	105.923	1.45395	118.737	-0.628723	0.173805	0.509419	0.173805	-0.717856	-1.98421	1.05163	0.735832
1984	177	73.98	0.08009	685.433	0.08009	373.945	104.951	1.45223	117.935	-0.727276	-0.659576	0.405932	-0.659576	0.0249533	-0.921772	-0.118368	-0.678351
1983	178	74.65	0.07984	689.354	0.07984	367.717	104.981	1.46682	117.86	0.901574	-0.312637	0.570353	-0.312637	-1.67936	0.0289522	0.999649	-0.0629955
1982	179	74.25	0.07961	698.764	0.07961	368.074	105.604	1.49245	118.934	-0.537275	-0.288492	1.35587	-0.288492	0.097071	0.591723	1.73223	0.907324
1981	180	76.4	0.07934	706.047	0.07934	378.417	106.806	1.49565	117.7	2.85449	-0.33973	1.03688	-0.33973	2.77124	1.13138	0.214183	-1.04322
1980	181	77.17	0.07915	708.168	0.07915	375.151	106.406	1.48921	116.073	1.00281	-0.239763	0.299919	-0.239763	-0.866879	-0.375308	-0.431512	-1.39229
1979	182	76.78	0.07926	709.668	0.07926	376.107	107.87	1.49139	115.81	-0.506659	0.13888	0.21161	0.13888	0.254632	1.367	0.146279	-0.226373
1978	183	75.92	0.07934	716.654	0.07934	374.902	108.309	1.48755	116.585	-1.1264	0.100883	0.979602	0.100883	-0.32092	0.405535	-0.25781	0.666711
1977	184	74.58	0.07902	716.461	0.07902	368.103	107.864	1.51863	115.776	-1.78078	-0.404143	-0.0269734	-0.404143	-1.8303	-0.411551	2.06781	-0.696687
1976	185	73.63	0.07863	718.149	0.07863	380.459	108.009	1.52834	116.034	-1.28198	-0.494768	0.235321	-0.494768	3.30166	0.134829	0.637357	0.222976
1975	186	74.81	0.07882	716.333	0.07882	379.976	110.768	1.53348	117.638	1.5899	0.241347	-0.253183	0.241347	-0.127175	2.52223	0.335748	1.37252
1974	187	72.96	0.07896	718.576	0.07896	377.234	110.755	1.52885	118.948	-2.50402	0.177462	0.312688	0.177462	-0.72404	-0.0119446	-0.302384	1.10806
1973	188	72.98	0.07888	723.338	0.07888	377.479	108.604	1.53991	118.505	0.0274085	-0.101368	0.660483	-0.101368	0.064867	-1.96133	0.720815	-0.373075
1972	189	73.4	0.07854	725.327	0.07854	375.801	106.62	1.54095	118.832	0.57385	-0.431966	0.274663	-0.431966	-0.445537	-1.84369	0.0675136	0.274942
1971	190	74.63	0.07871	724.53	0.07871	373.219	106.335	1.52383	117.339	1.66186	0.216216	-0.110041	0.216216	-0.689418	-0.26723	-1.11722	-1.26434
1970	191	76.51	0.07861	728.976	0.07861	357.04	105.914	1.47586	116.456	2.48789	-0.127129	0.61181	-0.127129	-4.43173	-0.397033	-3.1986	-0.755497
1969	192	76.15	0.07897	727.775	0.07897	353.669	108.066	1.45077	116.924	-0.471637	0.456912	-0.164899	0.456912	-0.948744	2.01182	-1.71464	0.401603
1968	193	77.85	0.07849	728.206	0.07849	350.014	109.338	1.46835	115.355	2.20788	-0.609681	0.0591931	-0.609681	-1.03894	1.16977	1.20449	-1.35132
1967	194	79.95	0.07829	725.375	0.07829	351.901	108.103	1.47335	115.425	2.66175	-0.255135	-0.38949	-0.255135	0.537944	-1.13594	0.33994	0.0607592
1966	195	81.57	0.07843	724.081	0.07843	348.881	111.224	1.49502	114.774	2.00601	0.178663	-0.178535	0.178663	-0.862062	2.84654	1.46009	-0.565782
1965	196	81.43	0.07859	729.016	0.07859	355.524	111.783	1.50426	116.895	-0.171779	0.203796	0.679222	0.203796	1.8863	0.500559	0.61615	1.83124
1964	197	82.83	0.07838	731.092	0.07838	357.15	110.309	1.50932	117.426	1.70466	-0.267567	0.28433	-0.267567	0.456122	-1.32718	0.335814	0.453456
1963	198	83.21	0.0784	736.25	0.0784	356.411	110.703	1.49989	117.483	0.457722	0.0255135	0.703116	0.0255135	-0.206954	0.357085	-0.626745	0.0482655
1962	199	81.34	0.07831	741.057	0.07831	364.766	113.01	1.49294	119.818	-2.27296	-0.114862	0.650735	-0.114862	2.31699	2.06229	-0.464444	1.96854
1961	200	82.66	0.07813	738.536	0.07813	367.845	110.021	1.47621	119.641	1.60979	-0.23012	-0.34081	-0.23012	0.840751	-2.68033	-1.12693	-0.147941
1960	201	82.18	0.07816	747.279	0.07816	361.773	112.359	1.44337	120.211	-0.582385	0.0383902	1.17686	0.0383902	-1.66471	2.10284	-2.24973	0.475143
1959	202	81.67	0.07819	751.129	0.07819	364.668	113.104	1.4495	121.37	-0.622523	0.0383754	0.513881	0.0383754	0.797042	0.660553	0.423801	0.959148
1958	203	83.03	0.07852	752.167	0.07852	357.646	111.49	1.45185	124.138	1.65153	0.421161	0.138172	0.421161	-1.94423	-1.43776	0.161994	2.2552
1957	204	82.71	0.07849	756.371	0.07849	357.826	111.305	1.47103	124.763	-0.386147	-0.0382141	0.557313	-0.0382141	0.0502997	-0.165974	1.31242	0.502209
1956	205	81.23	0.07831	764.435	0.07831	365.214	108.956	1.45575	126.402	-1.80559	-0.229592	1.06054	-0.229592	2.04368	-2.13275	-1.04416	1.30528
1955	206	83.06	0.07825	758.683	0.07825	373.024	107.198	1.49626	126.299	2.22786	-0.0766479	-0.755338	-0.0766479	2.11591	-1.62665	2.74474	-0.0815905
1954	207	79.57	0.07814	764.382	0.07814	374.123	107.349	1.50415	128.366	-4.29261	-0.140674	0.748444	-0.140674	0.294191	0.140566	0.525929	1.62351
1953	208	81.93	0.07817	768.082	0.07817	377.936	107.752	1.51808	130.849	2.92281	0.0383853	0.482779	0.0383853	1.01404	0.375368	0.921842	1.9156
1952	209	80.03	0.07804	771.392	0.07804	379.338	107.142	1.53035	131.575	-2.34637	-0.166443	0.430027	-0.166443	0.370371	-0.568477	0.805009	0.553692
1951	210	81.15	0.07796	769.48	0.07796	381.84	108.266	1.51954	131.41	1.38977	-0.102564	-0.248123	-0.102564	0.657247	1.04436	-0.708881	-0.125505
1950	211	82	0.07797	768.465	0.07797	380.072	109.736	1.52066	130.52	1.042	0.0128263	-0.132044	0.0128263	-0.46402	1.34828	0.0736794	-0.679763
1949	212	82.6	0.07831	766.98	0.07831	388.503	107.123	1.53138	132.986	0.729043	0.435117	-0.193409	0.435117	2.19405	-2.40991	0.702484	1.87193
1948	213	81.9	0.07831	766.747	0.07831	390.514	106.903	1.54907	134.081	-0.851069	0	-0.0302948	0	0.51629	-0.205667	1.14855	0.819611
1947	214	82.2	0.07782	763.272	0.07782	389.299	106.958	1.56896	133.529	0.365631	-0.627684	-0.454369	-0.627684	-0.311603	0.0510987	1.27582	-0.412467
1946	215	81.45	0.07765	752.467	0.07765	394.514	104.667	1.56988	133.318	-0.916597	-0.218692	-1.4257	-0.218692	1.33059	-2.16514	0.0586204	-0.158293
1945	216	82.94	0.07746	751.926	0.07746	387.864	105.191	1.57231	134.103	1.81281	-0.244988	-0.0718562	-0.244988	-1.69999	0.499121	0.154669	0.587413
1944	217	83.91	0.07729	748.938	0.07729	389.611	105.442	1.5551	138.163	1.16273	-0.219709	-0.398191	-0.219709	0.449376	0.239032	-1.1006	2.98217
1943	218	84.45	0.077	754.294	0.077	386.885	107.981	1.57357	138.151	0.641485	-0.375916	0.712553	-0.375916	-0.702132	2.37952	1.18071	-0.00859893
1942	219	86.49	0.07701	749.02	0.07701	392.498	104.911	1.57646	137.752	2.38692	0.0129862	-0.701645	0.0129862	1.44057	-2.88466	0.18349	-0.289117
1941	220	86.85	0.07723	750.211	0.07723	394.93	105.695	1.60675	138.975	0.415369	0.28527	0.15891	0.28527	0.617673	0.744796	1.90317	0.883637
1940	221	87.07	0.0776	751.963	0.0776	383.236	107.584	1.62348	138.421	0.25299	0.477944	0.233281	0.477944	-3.00585	1.77081	1.03585	-0.398817
1939	222	87.04	0.07746	751.046	0.07746	384.87	107.936	1.61966	137.357	-0.034461	-0.180575	-0.12211	-0.180575	0.42558	0.327209	-0.235574	-0.77203
1938	223	87.77	0.0775	748.453	0.0775	379.578	110.48	1.63755	138.117	0.835197	0.0516262	-0.34572	0.0516262	-1.38462	2.32954	1.0985	0.551952
1937	224	87.77	0.07753	746.67	0.07753	383.564	110.188	1.64962	136.369	0	0.0387022	-0.238533	0.0387022	1.0446	-0.265186	0.734374	-1.27406
1936	225	84.89	0.07746	749.82	0.07746	391.083	107.538	1.66635	140.025	-3.33635	-0.0903284	0.420983	-0.0903284	1.94123	-2.43381	1.00906	2.6458
1935	226	84.88	0.07747	750.309	0.07747	393.382	108.56	1.66747	139.997	-0.0117806	0.0129091	0.0651624	0.0129091	0.586371	0.945495	0.0671902	-0.020077
1934	227	82.33	0.07677	750.305	0.07677	392.582	109.716	1.67188	137.475	-3.05029	-0.907683	-0.000543777	-0.907683	-0.203622	1.05932	0.264123	-1.81756
1933	228	80.43	0.07676	750.562	0.07676	395.861	111.412	1.70743	136.923	-2.33483	-0.0130268	0.0342735	-0.0130268	0.831828	1.5339	2.10406	-0.402511
1932	229	81.88	0.07711	748.617	0.07711	389.135	112.04	1.69205	135.857	1.78675	0.45493	-0.259508	0.45493	-1.7137	0.562217	-0.90485	-0.781388
1931	230	81.65	0.07707	743.614	0.07707	388.199	110.993	1.7011	134.808	-0.281294	-0.0518874	-0.670526	-0.0518874	-0.240898	-0.938558	0.533429	-0.77528
1930	231	81.24	0.0776	743.226	0.0776	389.808	110.937	1.68697	137.654	-0.503408	0.685333	-0.0521589	0.685333	0.413673	-0.0508899	-0.834108	2.08903
1929	232	80.79	0.07731	747.503	0.07731	381.929	112.218	1.66066	136.025	-0.555454	-0.374411	0.573833	-0.374411	-2.04216	1.14861	-1.57189	-1.18998
1928	233	83.21	0.07691	748.569	0.07691	383.09	112.463	1.68129	137.627	2.95143	-0.518741	0.142481	-0.518741	0.303684	0.217971	1.23462	1.17024
1927	234	83.87	0.07711	746.055	0.07711	384.046	113.305	1.70799	136.843	0.790045	0.259707	-0.336461	0.259707	0.249093	0.745486	1.57559	-0.570716
1926	235	85.73	0.07739	750	0.07739	389.926	112.277	1.71308	135.192	2.19348	0.36246	0.527416	0.36246	1.51945	-0.911393	0.297568	-1.21428
1925	236	84.12	0.07781	751.865	0.07781	387.46	114.092	1.67991	134.419	-1.89585	0.541238	0.248353	0.541238	-0.634274	1.60396	-1.95527	-0.573087
1924	237	86.75	0.07745	753.157	0.07745	385.163	113.396	1.64671	135.427	3.07861	-0.463739	0.171681	-0.463739	-0.594693	-0.612289	-1.99609	0.747022
1923	238	87.98	0.07799	747.336	0.07799	390.171	114.319	1.66617	137.55	1.40791	0.694805	-0.775889	0.694805	1.29186	0.81115	1.17482	1.55568
1922	239	89.18	0.07852	742.679	0.07852	390.281	112.262	1.65997	137.893	1.35473	0.677276	-0.625072	0.677276	0.0282375	-1.81639	-0.372805	0.248799
1921	240	89.33	0.07705	739.472	0.07705	397.208	112.774	1.68291	138.859	0.168058	-1.88988	-0.432777	-1.88988	1.75938	0.455493	1.37249	0.698461
1920	241	88.69	0.07861	739.328	0.07861	397.321	112.523	1.71728	142.042	-0.719023	2.00444	-0.0195158	2.00444	0.0282356	-0.222693	2.02172	2.26592
1919	242	88.3	0.07861	741.154	0.07861	396.699	114.339	1.71177	142.735	-0.440704	0	0.246789	0	-0.156578	1.60122	-0.321372	0.486733
1918	243	88.35	0.07836	739.54	0.07836	391.671	116.947	1.68598	141.304	0.0566091	-0.318532	-0.218069	-0.318532	-1.27553	2.25524	-1.51809	-1.00739
1917	244	87.81	0.07856	734.675	0.07856	393.332	117.605	1.69807	142.36	-0.613081	0.254907	-0.66005	0.254907	0.423059	0.561129	0.714531	0.744159
1916	245	88.62	0.07942	735.02	0.07942	397.575	117.023	1.67515	141.648	0.918218	1.08876	0.0470547	1.08876	1.07299	-0.496334	-1.35896	-0.501382
1915	246	88.33	0.07945	736.727	0.07945	398.536	114.733	1.71367	139.793	-0.327777	0.0377667	0.231976	0.0377667	0.241421	-1.97603	2.27346	-1.31764
1914	247	88.66	0.07985	736.205	0.07985	393.418	114.845	1.72501	135.452	0.372903	0.502198	-0.0709768	0.502198	-1.29243	0.0971781	0.659558	-3.15467
1913	248	87.71	0.08035	733.43	0.08035	396.959	116.466	1.69235	127.411	-1.07729	0.624222	-0.377557	0.624222	0.896107	1.40184	-1.91148	-6.12013
1912	249	88.02	0.08125	735.801	0.08125	410.569	115.23	1.68469	125.465	0.352814	1.11387	0.322674	1.11387	3.3711	-1.06758	-0.453652	-1.53903
1911	250	88.68	0.08048	735.715	0.08048	421.21	114.981	1.66532	126.891	0.747032	-0.952211	-0.0117077	-0.952211	2.55861	-0.216124	-1.15643	1.12992
1910	251	89.3	0.08065	740.504	0.08065	425.711	115.573	1.66413	127.762	0.69671	0.21101	0.648828	0.21101	1.06295	0.513686	-0.0714833	0.684549
1909	252	89.83	0.0809	746.297	0.0809	429.215	114.33	1.70592	131.37	0.591751	0.309502	0.779336	0.309502	0.819746	-1.08097	2.48021	2.78427
1908	253	90.84	0.08103	749.495	0.08103	432.742	113.554	1.71417	132.738	1.11807	0.160563	0.427561	0.160563	0.818317	-0.681392	0.482444	1.03611
1907	254	90.99	0.08079	748.214	0.08079	447.383	113.478	1.7202	132.863	0.164989	-0.296626	-0.171061	-0.296626	3.3274	-0.066528	0.351156	0.0944348
1906	255	91.48	0.08133	750.579	0.08133	444.79	115.984	1.64902	133.324	0.537076	0.666176	0.315534	0.666176	-0.581353	2.18427	-4.22594	0.346178
1905	256	91.13	0.0821	749.362	0.0821	451.271	118.314	1.67589	133.868	-0.383331	0.942306	-0.162276	0.942306	1.4466	1.98827	1.61632	0.40737
1904	257	89.85	0.08291	752.559	0.08291	451.145	119.878	1.68762	130.946	-1.41454	0.981767	0.425805	0.981767	-0.027781	1.31389	0.697488	-2.20715
1903	258	91.38	0.08364	749.995	0.08364	448.496	119.464	1.63296	127.535	1.6885	0.876619	-0.34137	0.876619	-0.588901	-0.34635	-3.29249	-2.63932
1902	259	91.59	0.08369	746.033	0.08369	446.837	119.115	1.62693	130.004	0.229546	0.0597621	-0.529584	0.0597621	-0.370597	-0.292843	-0.369952	1.91769
1901	260	89.39	0.08375	745.961	0.08375	458.288	119.562	1.64455	130.917	-2.43133	0.0716675	-0.00968234	0.0716675	2.5303	0.374843	1.0772	0.699837
1900	261	90.3	0.08353	745.344	0.08353	456.503	117.762	1.68647	132.223	1.01286	-0.263032	-0.0826927	-0.263032	-0.390208	-1.51655	2.51708	0.992541
1899	262	88.37	0.08321	738.688	0.08321	448.559	118.718	1.70611	129.772	-2.16049	-0.383832	-0.897112	-0.383832	-1.75549	0.808629	1.15783	-1.87129
1898	263	88.07	0.0829	732.39	0.0829	447.495	117.387	1.7301	131.189	-0.340059	-0.373247	-0.856149	-0.373247	-0.237495	-1.12802	1.39633	1.0857
1897	264	89.24	0.08262	729.526	0.08262	446.401	117.886	1.71518	130.956	1.31974	-0.338328	-0.391834	-0.338328	-0.244771	0.424469	-0.866118	-0.177329
1896	265	91.11	0.08188	728.598	0.08188	456.512	119.78	1.73383	132.758	2.07382	-0.899702	-0.127349	-0.899702	2.23973	1.594	1.08148	1.36628
1895	266	91.85	0.0814	730.665	0.0814	455.999	119.971	1.71194	132.987	0.808924	-0.587949	0.283332	-0.587949	-0.112503	0.15924	-1.27056	0.172293
1894	267	91.39	0.08156	730.368	0.08156	454.006	121.242	1.74616	132.653	-0.502075	0.196367	-0.0407397	0.196367	-0.438038	1.05343	1.97919	-0.251175
1893	268	91.53	0.08157	728.064	0.08157	463.351	120.308	1.74177	133.251	0.153072	0.0122602	-0.315856	0.0122602	2.03757	-0.77273	-0.251725	0.449427
1892	269	91.38	0.08201	725.984	0.08201	470.134	120.542	1.75135	132.569	-0.164015	0.537964	-0.286099	0.537964	1.45332	0.194369	0.548508	-0.512559
1891	270	90.85	0.0818	726.561	0.0818	472.846	119.476	1.76325	133.185	-0.581684	-0.256395	0.0794674	-0.256395	0.57518	-0.88873	0.677178	0.463519
1890	271	88.56	0.08185	723.942	0.08185	471.854	120.119	1.74026	134.794	-2.55295	0.061106	-0.361127	0.061106	-0.210052	0.536416	-1.31242	1.20086
1889	272	88.22	0.08161	697.248	0.08161	469.626	118.85	1.73569	136.081	-0.384659	-0.29365	-3.75712	-0.29365	-0.473405	-1.06175	-0.26295	0.949708
1888	273	86.74	0.08168	704.299	0.08168	475.138	118.595	1.74215	137.222	-1.69186	0.085737	1.00627	0.085737	1.16699	-0.214913	0.371495	0.835183
1887	274	85.08	0.08205	707.708	0.08205	449.817	121.459	1.74742	137.955	-1.93231	0.451964	0.48281	0.451964	-5.47653	2.38618	0.302043	0.532554
1886	275	86.15	0.08405	714.506	0.08405	453.602	123.045	1.76032	136.814	1.2498	2.4083	0.956045	2.4083	0.837993	1.29798	0.73552	-0.83048
1885	276	84.45	0.08439	720.125	0.08439	436.01	122.941	1.76935	134.271	-1.99303	0.403705	0.783337	0.403705	-3.95558	-0.0848339	0.511664	-1.87576
1884	277	88.15	0.08407	727.948	0.08407	427.378	121.786	1.768	133.265	4.28803	-0.379913	1.08044	-0.379913	-1.99965	-0.944202	-0.0763283	-0.751901
1883	278	90.99	0.08505	733.208	0.08505	431.954	121.423	1.76372	130.1	3.17097	1.15895	0.720003	1.15895	1.06504	-0.29818	-0.242375	-2.40373
1882	279	89.54	0.08599	736.169	0.08599	435.058	122.802	1.75876	127.061	-1.60642	1.09917	0.403061	1.09917	0.716017	1.12901	-0.28162	-2.36383
1881	280	89.78	0.08638	737.58	0.08638	434.459	121.643	1.77583	127.585	0.267678	0.452516	0.191385	0.452516	-0.137821	-0.947926	0.96589	0.411874
1880	281	89.42	0.0882	737.983	0.0882	425.632	123.339	1.78908	130.237	-0.401786	2.08508	0.0546246	2.08508	-2.05255	1.38458	0.74336	2.05668
1879	282	87.87	0.09044	742.638	0.09044	429.788	123.673	1.81508	127.692	-1.74859	2.50797	0.628865	2.50797	0.971582	0.269963	1.4428	-1.97289
1878	283	86.3	0.09421	738.132	0.09421	435.816	122.692	1.84064	124.646	-1.80289	4.08397	-0.608584	4.08397	1.39284	-0.796353	1.39838	-2.41486
1877	284	85.85	0.09475	739.426	0.09475	430.701	122.491	1.85275	124.403	-0.522801	0.571551	0.175048	0.571551	-1.18055	-0.163707	0.655768	-0.194653
1876	285	85.59	0.09364	730.75	0.09364	430.345	122.461	1.85214	125.9	-0.303313	-1.17842	-1.18028	-1.17842	-0.0826669	-0.0248457	-0.0329295	1.19607
1875	286	85.44	0.09139	716.788	0.09139	423.006	121.958	1.84964	125.064	-0.175408	-2.43216	-1.92909	-2.43216	-1.72009	-0.411328	-0.13507	-0.666121
1874	287	84.39	0.09227	713.412	0.09227	423.623	123.812	1.85696	125.433	-1.23655	0.9583	-0.47211	0.9583	0.145818	1.50923	0.394972	0.294534
1873	288	83.66	0.09281	702.238	0.09281	426.776	123.791	1.84551	124.868	-0.868795	0.583533	-1.57864	0.583533	0.741422	-0.0170434	-0.618508	-0.451216
1872	289	83.13	0.09209	710.131	0.09209	426.663	124.025	1.85794	126.295	-0.635532	-0.778803	1.1177	-0.778803	-0.0263733	0.188559	0.671269	1.13568
1871	290	83.8	0.09298	711.563	0.09298	429.754	124.891	1.88624	124.451	0.802736	0.961806	0.201465	0.961806	0.721829	0.696108	1.51171	-1.47076
1870	291	85.05	0.09434	715.595	0.09434	432.721	125.321	1.87957	122.646	1.48063	1.45209	0.565075	1.45209	0.687879	0.343596	-0.35424	-1.46097
1869	292	85.03	0.09567	704.865	0.09567	427.325	126.43	1.88941	120.445	-0.0235183	1.39995	-1.5108	1.39995	-1.25481	0.881239	0.522158	-1.81101
1868	293	92.65	0.09819	700.896	0.09819	422.128	125.14	1.88243	119.935	8.58248	2.59996	-0.564757	2.59996	-1.22358	-1.02616	-0.370112	-0.424338
1867	294	96.04	0.09945	688.121	0.09945	426.775	127.116	1.88434	119.151	3.59358	1.27506	-1.83944	1.27506	1.09483	1.56704	0.101413	-0.655541
1866	295	95.83	0.09873	688.799	0.09873	438.487	124.739	1.89867	119.424	-0.218898	-0.726615	0.0984342	-0.726615	2.70736	-1.88786	0.757601	0.228851
1865	296	96.52	0.09863	696.548	0.09863	439.897	126.636	1.87567	121.094	0.717445	-0.101338	1.1187	-0.101338	0.321138	1.5092	-1.21877	1.38906
1864	297	97.1	0.09997	693.923	0.09997	437.084	127.092	1.84806	118.334	0.599113	1.34947	-0.377506	1.34947	-0.641699	0.359945	-1.48295	-2.30566
1863	298	99.63	0.09973	700.55	0.09973	434.862	126.133	1.86007	119.051	2.57219	-0.240361	0.950467	-0.240361	-0.509567	-0.75755	0.647768	0.604048
1862	299	102.27	0.09961	709.467	0.09961	434.3	126.401	1.86003	117.281	2.61531	-0.120397	1.26478	-0.120397	-0.129348	0.212359	-0.00215048	-1.49791
1861	300	101.92	0.10038	712.551	0.10038	427.435	128.035	1.89118	115.501	-0.342818	0.770042	0.43385	0.770042	-1.59329	1.28401	1.66084	-1.52987
1860	301	104.34	0.10105	723.034	0.10105	436.125	126.571	1.9025	114.281	2.34666	0.665246	1.46036	0.665246	2.0127	-1.15011	0.596784	-1.06134
1859	302	105.37	0.10217	715.895	0.10217	432.897	126.969	1.87921	116.224	0.982317	1.10226	-0.992241	1.10226	-0.74296	0.314034	-1.23173	1.68591
1858	303	105.06	0.10468	711.873	0.10468	429.679	127.102	1.84921	119.912	-0.294635	2.427	-0.563352	2.427	-0.74605	0.105018	-1.6093	3.12365
1857	304	104.39	0.10346	707.975	0.10346	427.497	128.871	1.87472	120.409	-0.639773	-1.1723	-0.549141	-1.1723	-0.509313	1.38191	1.37008	0.413215
1856	305	102.73	0.1039	703.754	0.1039	419.467	125.933	1.88589	120.424	-1.60297	0.424383	-0.597886	0.424383	-1.89614	-2.30624	0.594054	0.0127724
1855	306	101.14	0.10301	708.484	0.10301	412.539	124.223	1.87958	122.317	-1.55985	-0.860283	0.66974	-0.860283	-1.66535	-1.36666	-0.335151	1.55947
1854	307	101.2	0.10275	711.683	0.10275	415.563	125.502	1.84586	120.773	0.0593061	-0.252722	0.450514	-0.252722	0.730348	1.0238	-1.81031	-1.26988
1853	308	97.23	0.10213	716.088	0.10213	418.067	127.011	1.79788	122.67	-4.00195	-0.605234	0.61713	-0.605234	0.600645	1.19523	-2.63371	1.55802
1852	309	97.99	0.10292	715.778	0.10292	426.131	126.175	1.76004	120.826	0.778613	0.770548	-0.0433588	0.770548	1.91061	-0.659912	-2.12717	-1.51412
1851	310	101.47	0.1034	716.859	0.1034	431.644	126.355	1.79354	120.475	3.48978	0.465297	0.150894	0.465297	1.28534	0.14262	1.88548	-0.290906
1850	311	101.06	0.10263	720.371	0.10263	428.758	126.13	1.79071	115.721	-0.404879	-0.747467	0.488755	-0.747467	-0.670805	-0.178394	-0.157913	-4.02627
1849	312	102.36	0.10332	717.027	0.10332	426.197	124.898	1.78016	117.012	1.27816	0.670068	-0.465207	0.670068	-0.59902	-0.981482	-0.590894	1.10911
1848	313	104.53	0.10346	717.332	0.10346	428.175	126.253	1.77507	117.803	2.09781	0.13541	0.0425151	0.13541	0.462961	1.07904	-0.286339	0.674338
1847	314	105.21	0.10411	716.85	0.10411	420.599	128.044	1.81266	122.854	0.648424	0.626297	-0.0672034	0.626297	-1.78525	1.40837	2.09555	4.19827
1846	315	105.04	0.10368	709.845	0.10368	423.7	128.071	1.79013	122.911	-0.161712	-0.41388	-0.982004	-0.41388	0.734601	0.0208032	-1.25071	0.0458162
1845	316	108.38	0.10444	710.3	0.10444	427.224	127.909	1.73768	123.118	3.13023	0.730351	0.0640695	0.730351	0.828391	-0.126534	-2.97374	0.168233
1844	317	109.82	0.10544	708.274	0.10544	428.506	128.497	1.73672	121.262	1.31991	0.952933	-0.285631	0.952933	0.299571	0.459132	-0.0552613	-1.51871
1843	318	112.27	0.10579	705.203	0.10579	423.573	129.802	1.7194	122.444	2.2064	0.331393	-0.434594	0.331393	-1.15802	1.0102	-1.00229	0.96985
1842	319	109.5	0.11046	705.595	0.11046	410.455	128.904	1.74701	122.897	-2.49821	4.31975	0.055587	4.31975	-3.14599	-0.694196	1.59304	0.369951
1841	320	105.75	0.10849	707.093	0.10849	411.518	127.456	1.72378	121.605	-3.48467	-1.79955	0.212002	-1.79955	0.258671	-1.1294	-1.33862	-1.05756
1840	321	106.6	0.10962	710.202	0.10962	418.782	128.82	1.71666	120.368	0.800569	1.03618	0.438758	1.03618	1.74981	1.06402	-0.413901	-1.02207
1839	322	107.73	0.1104	713.153	0.1104	406.506	128.349	1.7629	122.602	1.05446	0.709029	0.414705	0.709029	-2.97521	-0.366094	2.65796	1.839
1838	323	109.17	0.11142	716.72	0.11142	412.283	129.116	1.79301	120.444	1.32782	0.919671	0.498875	0.919671	1.41117	0.59564	1.69356	-1.77583
1837	324	106.7	0.11216	724.038	0.11216	409.124	130.107	1.76905	122.151	-2.28851	0.661958	1.01593	0.661958	-0.769057	0.764951	-1.34531	1.40726
1836	325	107.18	0.11187	729.353	0.11187	406.349	130.4	1.78938	120.541	0.448851	-0.258894	0.731341	-0.258894	-0.680724	0.225053	1.14265	-1.32675
1835	326	110.84	0.11061	734.61	0.11061	411.299	130.625	1.79167	119.085	3.35781	-1.1327	0.718243	-1.1327	1.21085	0.171845	0.127895	-1.21553
1834	327	111.72	0.10991	737.654	0.10991	417.297	128.972	1.76203	119.19	0.790802	-0.634865	0.413509	-0.634865	1.4477	-1.2733	-1.66816	0.088486
1833	328	111.68	0.10896	736.066	0.10896	417.336	128.418	1.73795	120.428	-0.0358102	-0.868101	-0.215548	-0.868101	0.00949879	-0.430281	-1.37603	1.03334
1832	329	111.72	0.10978	737.476	0.10978	423.153	127.815	1.74855	122.204	0.0358102	0.749752	0.191414	0.749752	1.38418	-0.470915	0.608062	1.46401
1831	330	112.31	0.10849	738.13	0.10849	424.632	128.705	1.69203	123.378	0.526716	-1.18204	0.0885575	-1.18204	0.348841	0.693704	-3.28579	0.955907
1830	331	112.38	0.1075	738.458	0.1075	421.206	129.8	1.7194	126.564	0.0623081	-0.916716	0.0444809	-0.916716	-0.80994	0.847016	1.60464	2.54957
1829	332	113.39	0.10814	732.559	0.10814	427.857	131.371	1.72716	126.834	0.894722	0.593584	-0.802002	0.593584	1.56651	1.20344	0.450305	0.213285
1828	333	113.03	0.10793	732.181	0.10793	428.909	128.504	1.75952	128.094	-0.317993	-0.194382	-0.0516679	-0.194382	0.245762	-2.20626	1.85626	0.987942
1827	334	110.6	0.10811	736.248	0.10811	439.469	128.409	1.79101	129.326	-2.17332	0.166636	0.553995	0.166636	2.43218	-0.0743987	1.77387	0.95734
1826	335	108.79	0.1087	733.869	0.1087	439.998	129.919	1.79703	130.838	-1.65007	0.544257	-0.32372	0.544257	0.120332	1.1695	0.33556	1.16274
1825	336	99.89	0.10859	732.588	0.10859	444.024	127.861	1.78948	130.666	-8.53498	-0.101247	-0.174633	-0.101247	0.910714	-1.59737	-0.421023	-0.132075
1824	337	96.87	0.10876	732.921	0.10876	444.827	127.316	1.82018	132.514	-3.06997	0.15643	0.0454463	0.15643	0.180829	-0.427008	1.70103	1.40443
1823	338	100.32	0.10823	732.178	0.10823	441.369	127.877	1.8494	133.057	3.49952	-0.488503	-0.101461	-0.488503	-0.780574	0.43995	1.59259	0.409075
1822	339	103.39	0.10832	735.061	0.10832	446.499	125.731	1.84803	133.388	3.01432	0.0831217	0.393004	0.0831217	1.15559	-1.69281	-0.0741055	0.248652
1821	340	97.88	0.10862	734.43	0.10862	433.969	125.191	1.86184	133.146	-5.4766	0.276574	-0.085959	0.276574	-2.84632	-0.429728	0.744504	-0.181951
1820	341	98.53	0.10855	731.183	0.10855	435.421	117.855	1.9029	132.547	0.661883	-0.0644656	-0.442981	-0.0644656	0.334108	-6.03904	2.18138	-0.450725
1819	342	99.21	0.1108	728.454	0.1108	437.844	106.394	1.91893	130.341	0.687775	2.05159	-0.374044	2.05159	0.554756	-10.2304	0.83887	-1.67828
1818	343	96.91	0.11038	727.149	0.11038	437.671	114.257	1.9508	132.828	-2.34561	-0.379782	-0.179186	-0.379782	-0.0393254	7.13013	1.64718	1.89004
1817	344	96.4	0.11058	728.503	0.11058	442.062	113.61	1.9454	131.383	-0.527651	0.181028	0.185911	0.181028	0.998095	-0.568193	-0.277193	-1.09343
1816	345	99.52	0.11053	727.713	0.11053	444.348	114.256	1.95821	128.889	3.18524	-0.0452264	-0.108444	-0.0452264	0.515801	0.567274	0.656318	-1.91702
1815	346	97.99	0.10973	722.87	0.10973	443.333	118.695	1.95983	129.049	-1.54932	-0.726417	-0.667788	-0.726417	-0.228564	3.81112	0.0826944	0.124433
1814	347	99.15	0.10909	719.093	0.10909	441.854	116.905	1.94879	132.002	1.17684	-0.584957	-0.523765	-0.584957	-0.33433	-1.51872	-0.564907	2.26242
1813	348	97.06	0.10988	721.721	0.10988	448.01	116.64	1.96371	132.635	-2.13045	0.721563	0.36469	0.721563	1.38371	-0.227348	0.762687	0.478648
1812	349	99.13	0.1105	724.122	0.1105	456.983	117.166	1.95126	132.041	2.11028	0.562666	0.332169	0.562666	1.98309	0.449835	-0.636022	-0.449199
1811	350	100.78	0.11053	722.793	0.11053	456.703	116.002	1.91075	131.815	1.65078	0.0271456	-0.183643	0.0271456	-0.0614325	-0.99825	-2.09795	-0.171306
1810	351	100.18	0.11071	720.582	0.11071	457.611	114.725	1.94877	131.276	-0.597136	0.162719	-0.306407	0.162719	0.198628	-1.10697	1.97026	-0.409768
1809	352	100.58	0.11063	716.534	0.11063	449.845	117.27	1.97215	130.215	0.398486	-0.072287	-0.563335	-0.072287	-1.71165	2.19413	1.19259	-0.811459
1808	353	102.7	0.11092	712.303	0.11092	446.239	117.773	1.96647	130.035	2.08587	0.261792	-0.592215	0.261792	-0.804811	0.427557	-0.288426	-0.138236
1807	354	100.3	0.11056	707.944	0.11056	447.298	115.356	1.96022	128.581	-2.36464	-0.325086	-0.613817	-0.325086	0.236993	-2.07292	-0.318335	-1.12418
1806	355	100.41	0.11	707.386	0.11	440.649	115.729	1.95306	125.013	0.109611	-0.507799	-0.0788692	-0.507799	-1.49746	0.322202	-0.365934	-2.81475
1805	356	100.28	0.10999	709.918	0.10999	446.001	113.632	2.01104	124.514	-0.129553	-0.00909132	0.357297	-0.00909132	1.2071	-1.82818	2.92546	-0.399444
1804	357	99.07	0.11013	713.667	0.11013	440.654	112.387	2.03531	121.981	-1.21396	0.127203	0.526699	0.127203	-1.2061	-1.10172	1.19961	-2.05587
1803	358	99.18	0.11008	718.524	0.11008	442.502	112.834	2.03041	123.93	0.110971	-0.0454112	0.678265	-0.0454112	0.418615	0.397289	-0.24104	1.58563
1802	359	100.77	0.1098	725.84	0.1098	443.128	114.932	2.05071	124.13	1.59043	-0.254685	1.01299	-0.254685	0.141375	1.84197	0.994833	0.161259
1801	360	101.95	0.10974	727.64	0.10974	445.501	114.863	2.0364	123.813	1.16418	-0.0546597	0.247735	-0.0546597	0.533909	-0.0602189	-0.700253	-0.255833
1800	361	99.3	0.10967	725.881	0.10967	449.943	114.12	2.04779	124.512	-2.63369	-0.0638075	-0.242112	-0.0638075	0.992254	-0.648968	0.557762	0.562741
1799	362	97.2	0.10944	729.115	0.10944	449.412	115.05	2.05705	121.921	-2.13749	-0.20994	0.4446	-0.20994	-0.118047	0.811604	0.451175	-2.10245
1798	363	99.37	0.10918	732.385	0.10918	453.935	115.657	2.05258	123.581	2.20795	-0.237856	0.44746	-0.237856	1.00136	0.526625	-0.217538	1.3518
1797	364	94.83	0.10918	734.103	0.10918	454.685	115.297	2.09198	121.767	-4.67644	0	0.234296	0	0.165028	-0.312452	1.90134	-1.47833
1796	365	94.95	0.10888	736.003	0.10888	450.892	115.965	2.05215	120.437	0.126462	-0.275154	0.25853	-0.275154	-0.837637	0.577824	-1.9223	-1.09803
1795	366	93.02	0.10896	735.303	0.10896	450.802	114.534	2.02888	120.311	-2.05359	0.0734484	-0.0952433	0.0734484	-0.0200512	-1.24148	-1.14041	-0.105172
1794	367	93.23	0.10931	737.697	0.10931	447.135	116.531	1.99068	120.678	0.225503	0.320704	0.325065	0.320704	-0.816594	1.72868	-1.90076	0.304869
1793	368	93.7	0.10925	738.236	0.10925	453.192	118.451	1.97897	121.885	0.502863	-0.0549048	0.0730481	-0.0549048	1.34541	1.63449	-0.589978	0.995172
1792	369	94.96	0.10872	746.975	0.10872	458.643	118.177	2.00512	119.073	1.33576	-0.486306	1.17687	-0.486306	1.19567	-0.232246	1.31274	-2.33442
1791	370	90.7	0.10874	751.832	0.10874	459.77	118.08	1.95052	119.342	-4.58984	0.0183942	0.648131	0.0183942	0.24545	-0.0815045	-2.76079	0.225842
1790	371	90.89	0.10931	755.633	0.10931	463.639	116.912	1.94148	118	0.209263	0.522817	0.50425	0.522817	0.837984	-0.994732	-0.464543	-1.13059
1789	372	90.65	0.10992	750.645	0.10992	462.314	117.548	1.92685	119.465	-0.264405	0.556495	-0.662257	0.556495	-0.286278	0.542969	-0.756402	1.23348
1788	373	92.9	0.10948	743.763	0.10948	461.962	120.767	1.92678	121.247	2.45177	-0.401094	-0.92113	-0.401094	-0.0761483	2.70139	-0.00363294	1.48047
1787	374	94.85	0.10988	743.953	0.10988	466.9	123.204	1.96321	121.414	2.07731	0.364698	0.0256205	0.364698	1.06326	1.99836	1.87307	0.138012
1786	375	95.3	0.11042	739.646	0.11042	465.854	122.688	1.9359	123.401	0.473311	0.490242	-0.580633	0.490242	-0.224173	-0.420128	-1.40086	1.62348
1785	376	94.81	0.11064	740.112	0.11064	467.005	121.609	1.95142	124.71	-0.515492	0.199041	0.0629211	0.199041	0.246751	-0.883366	0.798498	1.05508
1784	377	96.92	0.11061	736.311	0.11061	468.276	121.64	1.87414	123.823	2.2011	-0.0271186	-0.514852	-0.0271186	0.271756	0.025365	-4.04074	-0.714146
1783	378	96.67	0.11063	738.17	0.11063	459.236	121.947	1.88456	123.114	-0.258278	0.0180799	0.252228	0.0180799	-1.94942	0.251944	0.554448	-0.573735
1782	379	98.7	0.11643	736.255	0.11643	460.806	120.226	1.84914	123.594	2.07818	5.10989	-0.259863	5.10989	0.341354	-1.42114	-1.89737	0.388598
1781	380	96.2	0.11263	737.381	0.11263	466.071	119.519	1.92563	124.354	-2.56556	-3.31821	0.152838	-3.31821	1.13611	-0.589629	4.05325	0.61359
1780	381	95.16	0.11268	739.194	0.11268	462.63	118.354	1.93865	123.636	-1.08697	0.0443833	0.245608	0.0443833	-0.741178	-0.979209	0.673867	-0.579088
1779	382	97.41	0.11393	743.066	0.11393	454.204	117.589	1.93864	123.417	2.33692	1.10323	0.522375	1.10323	-1.83812	-0.649006	-0.000515824	-0.17767
1778	383	98.04	0.11643	739.762	0.11643	450.564	118.568	1.9862	122.684	0.644668	2.1706	-0.445649	2.1706	-0.804649	0.829065	2.42366	-0.595799
1777	384	95.75	0.11826	739.115	0.11826	449.309	117.7	1.98734	122.207	-2.36349	1.55954	-0.0874109	1.55954	-0.278777	-0.734263	0.0573796	-0.389595
1776	385	97.24	0.12161	741.021	0.12161	443.785	117.705	1.95999	122.951	1.54415	2.79336	0.257517	2.79336	-1.23713	0.00399311	-1.38577	0.606894
1775	386	95.94	0.12198	741.955	0.12198	448.546	115.656	1.96538	121.705	-1.34592	0.303789	0.12594	0.303789	1.06704	-1.75643	0.274624	-1.0185
1774	387	97.49	0.12105	738.715	0.12105	451.307	115.477	1.94175	120.181	1.60268	-0.765341	-0.437618	-0.765341	0.613747	-0.154846	-1.2096	-1.25942
1773	388	98.11	0.11934	739.112	0.11934	441.367	114.969	1.92662	119.606	0.633949	-1.42271	0.0537925	-1.42271	-2.22714	-0.440382	-0.782246	-0.480411
1772	389	98.96	0.11905	741.989	0.11905	442.378	117.513	1.91323	116.823	0.862643	-0.243299	0.388385	-0.243299	0.228763	2.18861	-0.697426	-2.35411
1771	390	99.53	0.12221	744.058	0.12221	441.059	117.875	1.88833	117.64	0.574338	2.61973	0.278489	2.61973	-0.298502	0.307373	-1.31001	0.696941
1770	391	98.97	0.12219	737.102	0.12219	442.359	117.432	1.88567	117.57	-0.564233	-0.0163666	-0.939187	-0.0163666	0.294305	-0.376249	-0.140965	-0.0594278
1769	392	99.61	0.12208	734.474	0.12208	445.302	119.175	1.91837	118.354	0.644579	-0.0900643	-0.357221	-0.0900643	0.663053	1.47347	1.71927	0.664489
1768	393	97.4	0.12121	731.914	0.12121	444.081	120.129	1.92475	121.597	-2.24364	-0.715199	-0.349173	-0.715199	-0.274523	0.796664	0.332022	2.70331
1767	394	97.48	0.12102	733.262	0.12102	437.632	118.182	1.87673	122.711	0.0821018	-0.156876	0.183959	-0.156876	-1.46295	-1.63349	-2.52652	0.912159
1766	395	95.68	0.12164	721.604	0.12164	441.874	118.254	1.86767	123.119	-1.86379	0.511004	-1.60267	0.511004	0.964613	0.0602362	-0.483924	0.332245
1765	396	94.98	0.12149	727.122	0.12149	437.793	117.006	1.86172	124.822	-0.734295	-0.123391	0.761769	-0.123391	-0.927904	-1.06078	-0.319087	1.37335
1764	397	93.78	0.12127	708.726	0.12127	438.517	117.816	1.89877	126.737	-1.27147	-0.181249	-2.56252	-0.181249	0.165334	0.690084	1.97055	1.52254
1763	398	91.87	0.12108	711.334	0.12108	441.645	118.325	1.92196	126.086	-2.05771	-0.156798	0.367333	-0.156798	0.710849	0.431395	1.21392	-0.515295
1762	399	86.75	0.12198	701.794	0.12198	439.644	118.192	1.89856	127.178	-5.73441	0.740561	-1.35017	0.740561	-0.454283	-0.113041	-1.22498	0.862342
1761	400	86.89	0.1221	708.549	0.1221	440.291	118.442	1.93531	126.978	0.161253	0.0983284	0.957895	0.0983284	0.147222	0.211542	1.91718	-0.157219
1760	401	81.27	0.12212	704.775	0.12212	426.561	117.779	1.90629	126.443	-6.6866	0.0163787	-0.533993	0.0163787	-3.16802	-0.56151	-1.51086	-0.422042
1759	402	79.32	0.12248	707.999	0.12248	425.832	118.577	1.90564	128.929	-2.42866	0.294358	0.456345	0.294358	-0.171149	0.675172	-0.0341035	1.94683
1758	403	83.05	0.12261	707.912	0.12261	422.242	118.494	1.9506	127.701	4.59525	0.106083	-0.0122451	0.106083	-0.846724	-0.0696586	2.33191	-0.957131
1757	404	85.48	0.12293	704.002	0.12293	421.568	116.592	1.96679	126.247	2.88396	0.26065	-0.553862	0.26065	-0.159586	-1.6185	0.826575	-1.14481
1756	405	85.19	0.12281	703.779	0.12281	417.364	116.659	1.99445	123.586	-0.339837	-0.0976642	-0.0317194	-0.0976642	-1.00221	0.0578862	1.39656	-2.13031
1755	406	87.88	0.12265	703.39	0.12265	417.455	116.565	2.01797	125.452	3.10882	-0.130367	-0.0553324	-0.130367	0.0217173	-0.0809866	1.17237	1.4988
1754	407	86.65	0.12229	695.851	0.12229	423.434	118.054	2.02915	125.845	-1.40952	-0.29395	-1.07756	-0.29395	1.4221	1.26946	0.552493	0.312753
1753	408	87.58	0.1222	699.94	0.1222	423.521	120.143	2.03499	125.376	1.06756	-0.0736226	0.585942	-0.0736226	0.0206174	1.75381	0.287392	-0.373815
1752	409	82.38	0.12225	701.756	0.12225	417.286	119.199	2.04914	124.892	-6.121	0.0409082	0.259112	0.0409082	-1.48325	-0.788215	0.692929	-0.386755
1751	410	82.33	0.12207	703.022	0.12207	421.043	120.412	2.06424	126.147	-0.0607128	-0.147348	0.180246	-0.147348	0.896256	1.01212	0.734193	1.0002
1750	411	84.42	0.12228	705.317	0.12228	423.438	118.382	2.03996	125.243	2.50688	0.171885	0.325969	0.171885	0.567257	-1.69995	-1.18319	-0.719379
1749	412	85.35	0.12203	708.482	0.12203	424.735	119.182	1.97503	124.783	1.09561	-0.204658	0.447596	-0.204658	0.305938	0.673327	-3.23466	-0.368171
1748	413	84.99	0.12197	712.23	0.12197	417.473	121.208	2.01674	127.034	-0.422685	-0.0491803	0.527661	-0.0491803	-1.72467	1.68575	2.08988	1.78794
1747	414	85.15	0.12209	711.339	0.12209	417.473	121.848	2.01454	127.92	0.18808	0.0983365	-0.125118	0.0983365	9.34192e-05	0.526612	-0.109146	0.695391
1746	415	85.37	0.12211	708.682	0.12211	416.539	122.054	2.02655	126.171	0.258034	0.01638	-0.374241	0.01638	-0.2241	0.168805	0.594396	-1.37719
1745	416	87.27	0.1221	709.169	0.1221	421.647	123.376	2.00629	125.821	2.2012	-0.00818967	0.0687435	-0.00818967	1.21899	1.07737	-1.00476	-0.277851
1744	417	88.9	0.12196	708.146	0.12196	417.363	122.904	2.01052	124.481	1.85054	-0.114726	-0.144424	-0.114726	-1.02126	-0.383116	0.210615	-1.07028
1743	418	88.81	0.12205	707.809	0.12205	411.51	124.567	2.04332	124.041	-0.101289	0.0737675	-0.0476301	0.0737675	-1.41226	1.34399	1.61825	-0.354045
1742	419	88.93	0.12199	706.295	0.12199	408.195	123.998	2.03441	125.24	0.135029	-0.0491723	-0.214075	-0.0491723	-0.808888	-0.457868	-0.437009	0.96143
1741	420	86.45	0.12206	703.537	0.12206	404.633	125.685	2.06473	123.235	-2.82833	0.0573653	-0.391297	0.0573653	-0.876471	1.35089	1.47936	-1.61325
1740	421	85.99	0.12186	703.43	0.12186	409.229	125.352	2.03934	121.949	-0.53352	-0.163988	-0.0151205	-0.163988	1.12941	-0.265045	-1.23732	-1.04887
1739	422	89.34	0.12158	702.2	0.12158	409.915	124.776	2.06572	119.688	3.82183	-0.230036	-0.175096	-0.230036	0.167472	-0.460717	1.28526	-1.87186
1738	423	89.05	0.12102	701.522	0.12102	415.674	126.1	2.07081	116.466	-0.325131	-0.461666	-0.096589	-0.461666	1.39525	1.05541	0.2461	-2.72928
1737	424	87.24	0.1212	699.905	0.1212	424.125	125.646	2.05011	113.82	-2.05351	0.148625	-0.230789	0.148625	2.0127	-0.360125	-1.00464	-2.29743
1736	425	88.19	0.12135	698.072	0.12135	425.692	126.227	2.023	112.206	1.08306	0.123686	-0.262137	0.123686	0.368783	0.461129	-1.33119	-1.42813
1735	426	90.21	0.12116	696.142	0.12116	426.474	125.281	2.06711	114.03	2.26467	-0.156695	-0.276904	-0.156695	0.183492	-0.75201	2.15699	1.61222
1734	427	88.91	0.12134	696.431	0.12134	422.17	127.027	2.01146	113.153	-1.45157	0.148454	0.0414499	0.148454	-1.01441	1.3835	-2.72907	-0.771679
1733	428	89.4	0.12129	696.284	0.12129	427.308	127.521	1.95151	111.875	0.549606	-0.041215	-0.0211156	-0.041215	1.20974	0.388219	-3.02574	-1.13673
1732	429	87.96	0.1214	690.972	0.1214	426.822	129.121	1.8891	110.945	-1.62385	0.0906506	-0.765756	0.0906506	-0.113781	1.24683	-3.25029	-0.834204
1731	430	85.7	0.12126	689.322	0.12126	435.219	128.287	1.83114	111.367	-2.60293	-0.115388	-0.239101	-0.115388	1.94815	-0.647791	-3.11618	0.379153
1730	431	86.92	0.12137	692.57	0.12137	435.51	129.342	1.72365	108.069	1.41353	0.090673	0.470091	0.090673	0.0668567	0.818849	-6.04946	-3.00588
1729	432	85.77	0.12123	690.09	0.12123	434.521	128.612	1.65163	105.916	-1.33189	-0.115416	-0.358771	-0.115416	-0.227404	-0.565691	-4.26815	-2.01236
1728	433	80.29	0.12116	689.739	0.12116	432.154	127.185	1.67186	107.277	-6.60242	-0.0577582	-0.0509063	-0.0577582	-0.546026	-1.11597	1.21741	1.27685
1727	434	79.58	0.12103	690.381	0.12103	432.79	127.404	1.68508	108.469	-0.888228	-0.107354	0.0931542	-0.107354	0.147059	0.171956	0.787626	1.10514
1726	435	79.97	0.12109	685.821	0.12109	433.37	129.584	1.66024	106.269	0.488876	0.0495622	-0.662781	0.0495622	0.133906	1.69674	-1.48509	-2.04923
1725	436	84.18	0.12085	679.823	0.12085	425.905	127.819	1.755	105.106	5.13058	-0.198396	-0.878393	-0.198396	-1.73767	-1.37172	5.55067	-1.10044
1724	437	80.94	0.12097	677.492	0.12097	432.067	125.32	1.77125	102.866	-3.92492	0.0992474	-0.343403	0.0992474	1.43656	-1.97384	0.921666	-2.15368
1723	438	81.87	0.1213	679.134	0.1213	434.851	122.625	1.72775	106.82	1.14245	0.272423	0.242028	0.272423	0.64227	-2.1742	-2.48655	3.77149
1722	439	78.93	0.12358	680.568	0.12358	436.356	118.455	1.60503	108.511	-3.65712	1.86219	0.210967	1.86219	0.345445	-3.4601	-7.36775	1.57052
1721	440	77.34	0.12414	680.098	0.12414	435.433	117.191	1.57882	110.056	-2.03501	0.452124	-0.0691514	0.452124	-0.21168	-1.07232	-1.64647	1.41351
1720	441	75.4	0.12343	679.066	0.12343	432.661	116.026	1.65022	109.074	-2.5404	-0.573577	-0.151839	-0.573577	-0.638624	-0.998929	4.42309	-0.895703
1719	442	79.41	0.12342	677.047	0.12342	432.613	118.061	1.61883	109.819	5.1817	-0.00810209	-0.297832	-0.00810209	-0.011171	1.73821	-1.92049	0.680353
1718	443	82.32	0.12332	674.598	0.12332	428.422	117.074	1.62032	110.995	3.59898	-0.081057	-0.36226	-0.081057	-0.973454	-0.839156	0.0919995	1.06544
1717	444	82.7	0.12303	672.859	0.12303	429.786	116.609	1.64893	111.554	0.460551	-0.235437	-0.258229	-0.235437	0.317902	-0.398386	1.75029	0.502397
1716	445	85.14	0.12236	668.111	0.12236	417.183	118.297	1.70241	108.659	2.90774	-0.546071	-0.708168	-0.546071	-2.97628	1.43754	3.19183	-2.62937
1715	446	85.54	0.12235	666.153	0.12235	419.529	118.664	1.716	104.739	0.468714	-0.00817294	-0.293425	-0.00817294	0.560744	0.309207	0.795111	-3.67507
1714	447	85.3	0.12294	665.9	0.12294	422.706	118.365	1.76619	103.812	-0.280965	0.481064	-0.038012	0.481064	0.754292	-0.252265	2.88287	-0.888163
1713	448	83.96	0.1226	665.397	0.1226	420.435	116.912	1.77302	105.195	-1.5834	-0.276941	-0.0755279	-0.276941	-0.538642	-1.23491	0.385962	1.32322
1712	449	86.8	0.12232	664.815	0.12232	419.712	114.126	1.75305	106.733	3.32661	-0.228646	-0.0874748	-0.228646	-0.172025	-2.4116	-1.13272	1.45154
1711	450	86.38	0.12179	666.134	0.12179	420.214	112.389	1.67354	107.592	-0.485045	-0.434231	0.19815	-0.434231	0.119491	-1.53356	-4.6416	0.801152
1710	451	88.34	0.12172	667.196	0.12172	416.144	113.948	1.63835	105.243	2.24368	-0.0574925	0.159279	-0.0574925	-0.973306	1.37771	-2.12515	-2.20686
1709	452	86.11	0.12476	668.35	0.12476	416.295	112.539	1.71259	106.965	-2.55675	2.46686	0.172869	2.46686	0.0363462	-1.24475	4.43172	1.62254
1708	453	86.07	0.12479	672.948	0.12479	416.873	113.294	1.716	106.213	-0.046463	0.0240433	0.685552	0.0240433	0.138805	0.668807	0.198916	-0.705931
1707	454	87.19	0.12424	683.095	0.12424	407.804	114.719	1.67377	99.3122	1.29287	-0.441715	1.49663	-0.441715	-2.19952	1.24966	-2.49174	-6.71735
1706	455	91.12	0.12404	681.032	0.12404	392.607	115.012	1.57831	98.4727	4.40877	-0.161108	-0.3025	-0.161108	-3.79792	0.255603	-5.87239	-0.848938
1705	456	92.98	0.12383	679.654	0.12383	392.82	116.785	1.59396	97.7886	2.02071	-0.169444	-0.202482	-0.169444	0.0543755	1.52945	0.986683	-0.697135
1704	457	90.2	0.12372	677.966	0.12372	397.439	117.031	1.65506	101.299	-3.0355	-0.0888709	-0.248678	-0.0888709	1.16904	0.210354	3.76158	3.52692
1703	458	93.96	0.12345	675.805	0.12345	403.676	117.979	1.59795	101.434	4.08397	-0.218473	-0.31936	-0.218473	1.55701	0.807059	-3.51157	0.132707
1702	459	93.32	0.12463	676.093	0.12463	405.563	116.607	1.60823	102.427	-0.683471	0.951313	0.042697	0.951313	0.466491	-1.17002	0.641264	0.974225
1701	460	93.19	0.1243	674.609	0.1243	411.049	114.262	1.60951	100.952	-0.139403	-0.265135	-0.219708	-0.265135	1.3436	-2.03141	0.0795589	-1.45002
1700	461	92.19	0.1255	678.61	0.1255	408.624	110.775	1.52893	98.6473	-1.07888	0.960776	0.591248	0.960776	-0.591767	-3.09963	-5.13616	-2.30954
1699	462	92.51	0.12452	677.057	0.12452	407.268	113.325	1.45443	96.5876	0.346508	-0.783941	-0.229089	-0.783941	-0.332434	2.27609	-4.99541	-2.11006
1698	463	94.07	0.12478	675.216	0.12478	400.688	113.518	1.39581	96.2776	1.67224	0.208584	-0.272203	0.208584	-1.62893	0.170479	-4.11392	-0.321417
1697	464	94.26	0.12401	673.991	0.12401	396.241	112.919	1.49074	99.4314	0.201774	-0.618998	-0.181612	-0.618998	-1.11593	-0.529385	6.57977	3.22327
1696	465	95.52	0.12414	673.447	0.12414	393.153	110.48	1.46796	101.676	1.32787	0.104775	-0.0808215	0.104775	-0.78246	-2.18365	-1.5399	2.23265
1695	466	96.8	0.12483	670.053	0.12483	393.446	112.786	1.62352	105.066	1.33113	0.554285	-0.505288	0.554285	0.0746962	2.06569	10.0723	3.27904
1694	467	95.74	0.12457	667.098	0.12457	391.561	111.429	1.60044	109.941	-1.10108	-0.2085	-0.441954	-0.2085	-0.480343	-1.21032	-1.4318	4.53543
1693	468	97.78	0.12408	664.223	0.12408	390.995	110.048	1.63849	109.387	2.10839	-0.394129	-0.43191	-0.394129	-0.144741	-1.24661	2.34965	-0.504753
1692	469	98.99	0.1227	661.593	0.1227	386.172	109.082	1.57746	106.695	1.22988	-1.11842	-0.396736	-1.11842	-1.24126	-0.881707	-3.79591	-2.49139
1691	470	98.14	0.12137	658.353	0.12137	388.467	111.123	1.6014	106.912	-0.86238	-1.08986	-0.490914	-1.08986	0.592585	1.85341	1.50623	0.202475
1690	471	99.37	0.11952	657.855	0.11952	388.019	112.111	1.67511	107.147	1.24552	-1.536	-0.0755686	-1.536	-0.115278	0.884971	4.50006	0.220089
1689	472	102.59	0.1186	659.747	0.1186	388.875	114.36	1.6697	107.61	3.18902	-0.772723	0.287084	-0.772723	0.220246	1.98621	-0.323487	0.431185
1688	473	98.82	0.1205	663.275	0.1205	381.681	112.949	1.67157	106.996	-3.74404	1.58933	0.533391	1.58933	-1.86728	-1.24087	0.111933	-0.572361
1687	474	97.67	0.12052	665.63	0.12052	383.402	114.767	1.73407	104.015	-1.17056	0.0165961	0.354439	0.0165961	0.450033	1.59593	3.67079	-2.82536
1686	475	96.73	0.11985	673.278	0.11985	393.912	113.125	1.74906	103.124	-0.967086	-0.557475	1.14238	-0.557475	2.70432	-1.4406	0.860725	-0.860285
1685	476	97.76	0.11825	672.616	0.11825	381.728	115.68	1.7168	102.201	1.05919	-1.34399	-0.0983094	-1.34399	-3.14208	2.23343	-1.86164	-0.899897
1684	477	96.16	0.1126	667.264	0.1126	380.895	113.753	1.70269	100.01	-1.6502	-4.89593	-0.798962	-4.89593	-0.218284	-1.67996	-0.825274	-2.16677
1683	478	96.91	0.11787	665.146	0.11787	373.859	114.241	1.69272	99.1124	0.776924	4.57406	-0.317948	4.57406	-1.86458	0.427872	-0.587265	-0.901432
1682	479	98.21	0.11535	664.887	0.11535	377.47	112.858	1.67349	96.8643	1.33253	-2.16113	-0.0388998	-2.16113	0.961317	-1.21787	-1.14254	-2.29438
1681	480	99.79	0.11131	669.455	0.11131	374.122	113.851	1.72742	95.7136	1.59599	-3.56519	0.684758	-3.56519	-0.890952	0.87653	3.17177	-1.19504
1680	481	100.36	0.11346	668.968	0.11346	369.677	116.185	1.71679	91.3206	0.569574	1.91313	-0.0728155	1.91313	-1.19519	2.02874	-0.61727	-4.6984
1679	482	100.2	0.10942	666.676	0.10942	369.61	115.385	1.70128	91.7425	-0.159553	-3.62567	-0.343274	-3.62567	-0.0182338	-0.690992	-0.907536	0.460891
1678	483	100.97	0.11052	665.075	0.11052	367.608	115.021	1.70285	89.6894	0.765525	1.00028	-0.24041	1.00028	-0.543119	-0.315974	0.0922409	-2.26328
1677	484	100.94	0.1105	657.022	0.1105	368.337	117.749	1.60243	91.4087	-0.0297162	-0.0180979	-1.21829	-0.0180979	0.19811	2.34424	-6.07821	1.8988
1676	485	101.25	0.11017	656.744	0.11017	380.479	119.494	1.65258	90.1617	0.306643	-0.299089	-0.0422754	-0.299089	3.24336	1.47116	3.08165	-1.37351
1675	486	100.45	0.10647	651.587	0.10647	382.016	115.31	1.68981	93.2315	-0.793261	-3.41614	-0.788268	-3.41614	0.40308	-3.56441	2.22784	3.34802
1674	487	98.35	0.10594	646.096	0.10594	380.914	112.856	1.67209	92.3081	-2.11275	-0.499036	-0.846343	-0.499036	-0.288845	-2.15061	-1.05418	-0.99531
1673	488	99.4	0.10657	637.949	0.10657	383.043	110.633	1.6379	92.4706	1.06196	0.592915	-1.26898	0.592915	0.557227	-1.98989	-2.06594	0.175821
1672	489	97.77	0.10741	640.066	0.10741	373.476	112.622	1.6504	96.1038	-1.65343	0.785124	0.3313	0.785124	-2.52928	1.78196	0.760275	3.85379
1671	490	100.24	0.10575	639.845	0.10575	372.721	112.283	1.61451	98.8191	2.49495	-1.55755	-0.0344602	-1.55755	-0.202354	-0.300971	-2.19862	2.78625
1670	491	94.92	0.10562	640.414	0.10562	365.109	111.268	1.58993	98.2003	-5.45329	-0.123007	0.0888913	-0.123007	-2.06342	-0.908783	-1.53415	-0.628133
1669	492	93.84	0.10483	640.189	0.10483	362.936	112.654	1.59406	98.0412	-1.14432	-0.750776	-0.0351241	-0.750776	-0.596849	1.23794	0.259423	-0.162229
1668	493	93.55	0.1044	644.261	0.1044	371.799	109.504	1.53872	95.5941	-0.309515	-0.411032	0.63395	-0.411032	2.41276	-2.83563	-3.53333	-2.5276
1667	494	93.86	0.10582	654.055	0.10582	378.611	110.291	1.55453	93.8159	0.330826	1.35099	1.50883	1.35099	1.81556	0.716125	1.02223	-1.8777
1666	495	97.16	0.10645	652.595	0.10645	381.895	111.664	1.52743	90.5731	3.45548	0.593585	-0.22359	0.593585	0.863658	1.23701	-1.75867	-3.51767
1665	496	98.54	0.10891	655.988	0.10891	382.898	110.891	1.57279	90.4068	1.41035	2.28465	0.518701	2.28465	0.262189	-0.694573	2.92645	-0.183844
1664	497	99.42	0.11039	657.957	0.11039	388.785	109.84	1.62746	88.4458	0.889074	1.34977	0.299638	1.34977	1.52573	-0.952398	3.41694	-2.1929
1663	498	99.72	0.10976	653.097	0.10976	388.12	110.125	1.61916	89.0915	0.301296	-0.572339	-0.741384	-0.572339	-0.171123	0.259332	-0.511302	0.727377
1662	499	101.29	0.10975	649.751	0.10975	388.429	108.864	1.69933	88.5893	1.56214	-0.0091112	-0.513665	-0.0091112	0.0795288	-1.1517	4.83266	-0.565353
1661	500	99.44	0.1096	642.788	0.1096	393.907	108.49	1.69648	87.5351	-1.84332	-0.136768	-1.07742	-0.136768	1.40054	-0.344591	-0.167854	-1.19707
1660	501	99.68	0.11167	643.117	0.11167	394.589	107.998	1.70811	85.7801	0.241061	1.87107	0.0512386	1.87107	0.173031	-0.45442	0.683198	-2.0253
1659	502	98.83	0.11221	644.013	0.11221	398.659	105.931	1.68515	88.9781	-0.856385	0.482402	0.139181	0.482402	1.02599	-1.93194	-1.35329	3.66035
1658	503	102.96	0.10483	642.676	0.10483	395.194	105.006	1.70244	90.0442	4.09394	-6.80321	-0.207781	-6.80321	-0.872845	-0.877347	1.02079	1.19106
1657	504	103.22	0.1182	638.254	0.1182	394.473	106.277	1.6876	89.2972	0.252207	12.0038	-0.690457	12.0038	-0.182761	1.20333	-0.875511	-0.833053
1656	505	101.81	0.11672	632.924	0.11672	397.938	108.899	1.64272	90.6315	-1.37543	-1.26002	-0.838619	-1.26002	0.874746	2.43747	-2.6954	1.48317
1655	506	101.56	0.11488	624.31	0.11488	390.62	108.735	1.65477	89.7337	-0.245857	-1.58898	-1.37036	-1.58898	-1.85631	-0.150674	0.730862	-0.995611
1654	507	101.31	0.1149	635.099	0.1149	390.937	110.648	1.60868	88.9607	-0.246463	0.017408	1.71347	0.017408	0.0813325	1.74396	-2.82481	-0.865091
1653	508	102.24	0.1141	636.259	0.1141	397.803	110.903	1.60321	87.6568	0.913787	-0.698693	0.182454	-0.698693	1.74095	0.2295	-0.34061	-1.47656
1652	509	100.89	0.11277	637.24	0.11277	398.494	111.802	1.57122	87.0784	-1.32922	-1.17249	0.154086	-1.17249	0.173611	0.807926	-2.01555	-0.662021
1651	510	99.03	0.11263	640.55	0.11263	388.528	110.334	1.58697	86.9853	-1.8608	-0.124224	0.518025	-0.124224	-2.53273	-1.32195	0.997415	-0.107041
1650	511	98.69	0.11266	642.949	0.11266	387.765	112.327	1.50935	89.7082	-0.343921	0.0266323	0.37376	0.0266323	-0.196568	1.78995	-5.01474	3.08235
1649	512	100.7	0.11158	646.678	0.11158	380.046	111.47	1.54903	89.4725	2.01622	-0.963261	0.578448	-0.963261	-2.01069	-0.76543	2.59498	-0.263053
1648	513	100.61	0.11083	650.738	0.11083	379.612	109.978	1.60878	89.7996	-0.0894143	-0.674433	0.62576	-0.674433	-0.11433	-1.34809	3.78472	0.364876
1647	514	100.32	0.11077	662.349	0.11077	379.016	111.132	1.60115	90.1679	-0.288658	-0.0541516	1.76862	-0.0541516	-0.157186	1.04388	-0.475401	0.409241
1646	515	98.15	0.10742	659.319	0.10742	376.434	109.736	1.6246	90.0313	-2.18682	-3.07096	-0.4585	-3.07096	-0.683383	-1.26395	1.45395	-0.151566
1645	516	99.47	0.10594	668.113	0.10594	376.767	109.108	1.60739	90.5114	1.33592	-1.38735	1.32497	-1.38735	0.0881624	-0.574028	-1.06499	0.531909
1644	517	98.84	0.10652	671.402	0.10652	373.45	107.568	1.59324	93.6297	-0.635371	0.545986	0.491056	0.545986	-0.884019	-1.42154	-0.884207	3.38712
1643	518	99.23	0.10661	674.277	0.10661	373.405	108.019	1.57766	93.8543	0.393801	0.0844555	0.427302	0.0844555	-0.0121603	0.418728	-0.982694	0.239626
1642	519	99.76	0.10727	674.568	0.10727	378.706	106.415	1.57877	93.7743	0.532691	0.61717	0.043188	0.61717	1.40955	-1.49601	0.0703326	-0.0853388
1641	520	99.47	0.10479	673.921	0.10479	365.779	107.166	1.58093	94.5819	-0.291121	-2.33907	-0.0960987	-2.33907	-3.47299	0.703612	0.136722	0.85753
1640	521	98.75	0.10463	672.131	0.10463	374.586	108.503	1.63449	94.74	-0.726469	-0.152803	-0.265892	-0.152803	2.37914	1.23945	3.33175	0.16707
1639	522	98.46	0.10427	671.099	0.10427	371.782	107.41	1.62452	97.9744	-0.294103	-0.344663	-0.153645	-0.344663	-0.751432	-1.01253	-0.611844	3.35694
1638	523	97.63	0.10443	671.587	0.10443	367.936	108.821	1.61363	98.3099	-0.846555	0.15333	0.0727139	0.15333	-1.03977	1.30526	-0.672609	0.341852
1637	524	96.36	0.10461	668.723	0.10461	367.146	108.449	1.5879	99.7495	-1.30936	0.172216	-0.427387	0.172216	-0.215016	-0.342828	-1.60739	1.45382
1636	525	97.8	0.10557	671.394	0.10557	366.206	107.995	1.57398	100.495	1.48334	0.913509	0.3986	0.913509	-0.256374	-0.419084	-0.880495	0.744195
1635	526	96.89	0.10599	677.784	0.10599	366.693	108.08	1.60545	100.975	-0.934826	0.397051	0.947231	0.397051	0.132957	0.0784727	1.97966	0.477332
1634	527	98.55	0.10567	677.373	0.10567	365.357	109.824	1.59103	102.486	1.69877	-0.302372	-0.0606734	-0.302372	-0.364858	1.60082	-0.902249	1.48436
1633	528	98.8	0.10635	673.681	0.10635	360.096	111.62	1.61687	102.663	0.253357	0.641451	-0.546511	0.641451	-1.45045	1.62179	1.61106	0.172987
1632	529	99.88	0.10705	677.667	0.10705	353.025	110.014	1.62979	105.369	1.08719	0.656047	0.589912	0.656047	-1.98338	-1.44858	0.795899	2.60168
1631	530	98.68	0.10701	681.778	0.10701	349.682	108.881	1.6143	102.175	-1.20872	-0.0373727	0.604815	-0.0373727	-0.951274	-1.0358	-0.954975	-3.07797
1630	531	100.39	0.10657	688.004	0.10657	342.128	109.636	1.65355	104.94	1.71803	-0.412024	0.909136	-0.412024	-2.18399	0.691528	2.40231	2.66999
1629	532	100.82	0.10641	690.147	0.10641	350.943	109.855	1.66237	106.633	0.427415	-0.150249	0.310943	-0.150249	2.54396	0.199652	0.53198	1.60085
1628	533	101.82	0.10677	691.315	0.10677	349.852	109.33	1.68726	107.45	0.98698	0.337743	0.169093	0.337743	-0.311498	-0.479659	1.48616	0.763163
1627	534	102.33	0.10674	700.131	0.10674	349.059	110.562	1.71963	109.08	0.499634	-0.0281017	1.26715	-0.0281017	-0.226919	1.12096	1.90032	1.50567
1626	535	103.27	0.10632	701.116	0.10632	345.416	109.136	1.73373	109.288	0.914403	-0.394256	0.140668	-0.394256	-1.04903	-1.29845	0.816601	0.18979
1625	536	105.88	0.10544	706.022	0.10544	345.824	110.182	1.74528	108.537	2.49595	-0.831134	0.697316	-0.831134	0.117843	0.954183	0.663984	-0.688932
1624	537	105.99	0.1061	710.918	0.1061	347.676	111.365	1.75189	109.098	0.103837	0.623997	0.69099	0.623997	0.534107	1.06749	0.37802	0.514964
1623	538	107.44	0.10654	714.386	0.10654	346.564	111.869	1.71922	109.662	1.35878	0.413846	0.486735	0.413846	-0.320256	0.452261	-1.88245	0.515627
1622	539	109.39	0.10606	719.11	0.10606	342.564	113.893	1.73814	108.697	1.79869	-0.451553	0.658986	-0.451553	-1.16079	1.79284	1.09449	-0.883331
1621	540	108.49	0.10572	714.808	0.10572	343.031	113.887	1.74364	109.668	-0.826148	-0.321088	-0.599938	-0.321088	0.136095	-0.00525067	0.315931	0.889459
1620	541	106.59	0.10494	710.626	0.10494	344.054	113.038	1.77512	109.581	-1.76683	-0.740533	-0.586762	-0.740533	0.297818	-0.748285	1.78931	-0.0795258
1619	542	107.08	0.10503	695.178	0.10503	349.13	114.318	1.76825	112.039	0.458652	0.0857265	-2.19787	0.0857265	1.46472	1.12624	-0.387767	2.21858
1618	543	108.76	0.10532	697.471	0.10532	344.495	114.246	1.75979	111.792	1.55674	0.275731	0.329222	0.275731	-1.33652	-0.0637108	-0.479587	-0.221426
1617	544	106.68	0.10494	704.315	0.10494	340.473	115.24	1.77251	112.752	-1.93099	-0.361458	0.976562	-0.361458	-1.17449	0.866647	0.720214	0.855154
1616	545	106.7	0.10514	711.906	0.10514	342.607	115.213	1.79464	113.909	0.0187459	0.190404	1.07196	0.190404	0.624989	-0.0235796	1.24078	1.02075
1615	546	104.71	0.10536	714.136	0.10536	352.454	115.382	1.79845	112.037	-1.88265	0.209026	0.31272	0.209026	2.83355	0.146846	0.212074	-1.65695
1614	547	106.16	0.10567	716.066	0.10567	362.024	115.508	1.77297	111.438	1.37528	0.293797	0.26994	0.293797	2.67884	0.108883	-1.42691	-0.535955
1613	548	106.65	0.10612	714.906	0.10612	360.345	116.555	1.79026	110.813	0.460505	0.42495	-0.162101	0.42495	-0.464783	0.902305	0.970475	-0.561987
1612	549	107.4	0.10635	709.581	0.10635	360.078	115.36	1.77941	107.483	0.700774	0.216501	-0.747693	0.216501	-0.074026	-1.03081	-0.607901	-3.05103
1611	550	106.34	0.10567	709.159	0.10567	355.346	116.615	1.80299	109.637	-0.991867	-0.641451	-0.0594908	-0.641451	-1.32286	1.08226	1.31645	1.98376
1610	551	106.7	0.10516	704.201	0.10516	349.468	116.008	1.76737	109.656	0.337965	-0.483803	-0.701565	-0.483803	-1.66798	-0.521919	-1.99538	0.0172463
1609	552	105.49	0.1055	706.03	0.1055	363.753	117.055	1.79661	108.554	-1.1405	0.322795	0.25947	0.322795	4.00631	0.898793	1.6409	-1.01032
1608	553	105.19	0.1052	699.235	0.1052	358.952	116.113	1.80451	108.357	-0.284792	-0.284765	-0.967159	-0.284765	-1.32886	-0.808168	0.438753	-0.181005
1607	554	107.03	0.10446	704.511	0.10446	363.464	115.284	1.80104	108.358	1.73409	-0.705908	0.751751	-0.705908	1.24931	-0.716746	-0.192481	0.000932097
1606	555	108.09	0.10385	701.715	0.10385	366.092	115.984	1.79933	105.967	0.985504	-0.585667	-0.397673	-0.585667	0.720365	0.605387	-0.0949902	-2.23126
1605	556	105.68	0.10367	700.945	0.10367	361.877	115.431	1.77826	103.65	-2.25486	-0.173477	-0.109854	-0.173477	-1.15789	-0.478044	-1.1779	-2.21116
1604	557	106.87	0.10415	698.862	0.10415	363.37	118.192	1.79495	103.828	1.11975	0.461939	-0.297584	0.461939	0.411629	2.36403	0.934181	0.171267
1603	558	104.98	0.10463	695.072	0.10463	359.659	117.027	1.7665	107.11	-1.78433	0.459815	-0.543757	0.459815	-1.02657	-0.99066	-1.5977	3.11262
1602	559	106.43	0.10511	699.151	0.10511	366.839	118.144	1.78003	107.137	1.37176	0.45771	0.585046	0.45771	1.97687	0.949989	0.763003	0.0254659
1601	560	107.07	0.10492	696.943	0.10492	369.554	119.204	1.81719	108.471	0.599533	-0.180927	-0.316307	-0.180927	0.73714	0.893587	2.06611	1.23675
1600	561	107.32	0.10474	697.95	0.10474	369.342	118.688	1.82373	109.223	0.23322	-0.171707	0.144431	-0.171707	-0.0574019	-0.433835	0.35925	0.691533
1599	562	105.4	0.10439	698.004	0.10439	363.24	118.86	1.80239	106.851	-1.80524	-0.33472	0.00779968	-0.33472	-1.66568	0.144888	-1.17703	-2.19565
1598	563	102.79	0.10378	696.7	0.10378	372.618	119.675	1.77851	106.029	-2.50746	-0.586061	-0.187009	-0.586061	2.54883	0.683296	-1.33376	-0.772314
1597	564	103.03	0.10353	696.472	0.10353	372.986	119.31	1.76338	104.691	0.233214	-0.241185	-0.0328359	-0.241185	0.0988165	-0.306036	-0.854351	-1.2704
1596	565	105.25	0.10348	693.313	0.10348	373.698	119.87	1.79053	104.401	2.13183	-0.0483068	-0.45448	-0.0483068	0.19067	0.468319	1.52792	-0.277429
1595	566	104.02	0.10307	693.39	0.10307	373.352	120.762	1.80696	105.912	-1.17553	-0.396999	0.0109959	-0.396999	-0.0927247	0.741312	0.913421	1.43672
1594	567	101.53	0.10264	689.325	0.10264	372.275	120.025	1.78041	101.969	-2.42289	-0.418065	-0.587865	-0.418065	-0.288941	-0.611713	-1.48022	-3.79375
1593	568	103.29	0.1024	686.894	0.1024	375.697	119.637	1.80181	102.939	1.71862	-0.234101	-0.353299	-0.234101	0.915079	-0.323697	1.1948	0.947018
1592	569	102.45	0.10133	683.983	0.10133	374.034	119.846	1.81075	101.542	-0.816569	-1.05042	-0.424718	-1.05042	-0.443694	0.174234	0.494941	-1.36601
1591	570	101.12	0.102	680.553	0.102	374.263	119.133	1.81577	103.08	-1.30669	0.65903	-0.502804	0.65903	0.0612324	-0.596926	0.27685	1.50257
1590	571	102.66	0.10185	681.971	0.10185	375.377	119.47	1.8067	102.048	1.51146	-0.147167	0.208209	-0.147167	0.297237	0.282613	-0.500764	-1.00601
1589	572	103.69	0.10164	684.166	0.10164	378.173	118.194	1.82602	100.883	0.998312	-0.206398	0.321322	-0.206398	0.742115	-1.07383	1.06368	-1.14771
1588	573	102.84	0.10184	680.702	0.10184	381.673	119.835	1.81161	103.946	-0.82313	0.19658	-0.507528	0.19658	0.921369	1.37914	-0.792278	2.991
1587	574	102.92	0.10142	679.494	0.10142	382.505	120.346	1.7942	104.518	0.0777605	-0.413264	-0.177742	-0.413264	0.217774	0.425321	-0.965671	0.548832
1586	575	104.23	0.10145	680.466	0.10145	387.329	120.227	1.7897	105.952	1.2648	0.0295756	0.142944	0.0295756	1.25306	-0.0989805	-0.251123	1.36182
1585	576	102.65	0.10186	682.028	0.10186	388.311	119.713	1.78501	104.014	-1.52749	0.403326	0.229394	0.403326	0.253298	-0.428183	-0.262399	-1.84596
1584	577	102.38	0.10136	683.961	0.10136	389.239	120.178	1.78032	102.204	-0.263376	-0.492079	0.283017	-0.492079	0.238789	0.387884	-0.263089	-1.75474
1583	578	103.58	0.10142	682.793	0.10142	385.793	121.484	1.79662	101.532	1.16529	0.0591774	-0.170916	0.0591774	-0.889425	1.08071	0.9114	-0.660484
1582	579	102.68	0.10128	683.956	0.10128	385.098	121.577	1.78735	101.443	-0.87269	-0.138135	0.17012	-0.138135	-0.180319	0.0766801	-0.517305	-0.0873213
1581	580	103.1	0.10134	681.683	0.10134	390.617	121.607	1.76892	102.873	0.408204	0.0592242	-0.33293	0.0592242	1.42313	0.0239983	-1.03649	1.39944
1580	581	103.72	0.101245	681.925	0.101245	387.567	120.854	1.77859	101.066	0.599557	-0.0937878	0.0356085	-0.0937878	-0.784035	-0.620647	0.545172	-1.77129
1579	582	104.56	0.10115	682.151	0.10115	381.732	122.901	1.80045	101.254	0.806611	-0.0938758	0.0330627	-0.0938758	-1.51694	1.67982	1.22157	0.184895
1578	583	104.86	0.1013	681.035	0.1013	379.319	121.425	1.82436	102.802	0.286506	0.148185	-0.163777	0.148185	-0.63402	-1.20882	1.31926	1.51818
1577	584	104.89	0.10118	679.366	0.10118	383.07	120.964	1.78569	102.267	0.0286055	-0.11853	-0.245354	-0.11853	0.984048	-0.38015	-2.14243	-0.52197
1576	585	106.17	0.1007	677.332	0.1007	386.615	123.348	1.79561	102.3	1.21294	-0.475531	-0.299811	-0.475531	0.92104	1.95162	0.55399	0.0322534
1575	586	105.25	0.10082	676.864	0.10082	384.794	122.948	1.79406	101.581	-0.870311	0.119095	-0.0691584	0.119095	-0.472174	-0.324626	-0.0863589	-0.705482
1574	587	102.56	0.10076	675.505	0.10076	388.09	122.752	1.75529	98.73	-2.58905	-0.0595297	-0.200926	-0.0595297	0.853011	-0.159454	-2.18471	-2.84689
1573	588	98.49	0.10077	674.694	0.10077	377.571	122.033	1.74882	99.1674	-4.0493	0.00992408	-0.120178	0.00992408	-2.74799	-0.587971	-0.369281	0.442078
1572	589	97.86	0.10064	673.43	0.10064	374.962	123.036	1.7443	98.9067	-0.641713	-0.12909	-0.187407	-0.12909	-0.693176	0.818828	-0.258795	-0.263174
1571	590	97.13	0.10044	673.292	0.10044	380.298	122.342	1.77073	98.8663	-0.74876	-0.198926	-0.0206204	-0.198926	1.41284	-0.565725	1.50386	-0.0408549
1570	591	96.8	0.09994	673.379	0.09994	381.4	118.829	1.75082	98.8592	-0.340329	-0.499053	0.0129415	-0.499053	0.289593	-2.91384	-1.13076	-0.00726259
1569	592	97.1	0.0994	671.715	0.0994	376.005	118.582	1.74856	99.2096	0.309438	-0.541789	-0.247348	-0.541789	-1.42483	-0.207573	-0.129166	0.353857
1568	593	96.03	0.09967	671.889	0.09967	376.088	118.76	1.75997	99.6137	-1.10807	0.271262	0.0259451	0.271262	0.0222552	0.149978	0.650417	0.406532
1567	594	94.75	0.09898	670.686	0.09898	376.975	117.29	1.7564	98.8799	-1.34188	-0.694692	-0.179272	-0.694692	0.235457	-1.24533	-0.20305	-0.739443
1566	595	93.97	0.09906	672.064	0.09906	372.676	118.118	1.73541	96.6813	-0.826626	0.0807918	0.205197	0.0807918	-1.14683	0.703088	-1.20226	-2.24861
1565	596	92.78	0.09862	672.742	0.09862	372.614	116.803	1.72747	95.1792	-1.27445	-0.445165	0.100934	-0.445165	-0.0167129	-1.11909	-0.458579	-1.56586
1564	597	92.53	0.09873	673.978	0.09873	372.615	117.721	1.72334	96.6667	-0.269818	0.111477	0.18345	0.111477	0.000356937	0.782345	-0.239364	1.55077
1563	598	91.51	0.09925	671.026	0.09925	362.599	119.061	1.72104	93.4308	-1.10847	0.525307	-0.438851	0.525307	-2.72495	1.13205	-0.133551	-3.40475
1562	599	92.57	0.09972	669.85	0.09972	357.384	117.692	1.73203	92.266	1.15169	0.472434	-0.175423	0.472434	-1.44876	-1.15689	0.636537	-1.25451
1561	600	91.44	0.09978	668.848	0.09978	359.253	117.225	1.74521	93.2263	-1.22821	0.0601504	-0.14969	0.0601504	0.521594	-0.397598	0.758076	1.03541
1560	601	89.4	0.09952	668.457	0.09952	364.792	119.011	1.75337	92.172	-2.25623	-0.260913	-0.0584997	-0.260913	1.53024	1.51243	0.466476	-1.13733
1559	602	90.36	0.09926	666.956	0.09926	365.725	117.649	1.77019	90.9947	1.0681	-0.261596	-0.224801	-0.261596	0.255269	-1.15114	0.954724	-1.28553
1558	603	90.64	0.09917	664.588	0.09917	362.367	117.217	1.7641	91.6267	0.309393	-0.0907121	-0.355774	-0.0907121	-0.922242	-0.368049	-0.344624	0.692079
1557	604	90.75	0.0996	660.719	0.0996	365.424	117.63	1.75486	89.3471	0.121286	0.432662	-0.583829	0.432662	0.840037	0.352298	-0.525156	-2.51932
1556	605	87.79	0.09958	659.531	0.09958	366.141	116.645	1.71881	89.5834	-3.31609	-0.0200823	-0.179996	-0.0200823	0.196081	-0.841521	-2.07569	0.264058
1555	606	86.52	0.09991	662.507	0.09991	372.887	117.342	1.72754	89.7926	-1.4572	0.330844	0.450346	0.330844	1.82549	0.59596	0.506624	0.233253
1554	607	83.17	0.09991	662.998	0.09991	374.238	118.266	1.70523	89.2739	-3.94889	0	0.0739462	0	0.361835	0.784782	-1.29984	-0.57925
1553	608	83.95	0.09991	664.194	0.09991	373.775	118.331	1.70218	87.7584	0.933468	0	0.180256	0	-0.123859	0.0544555	-0.179022	-1.71219
1552	609	84.31	0.10006	668.247	0.10006	370.644	116.595	1.67201	85.7765	0.42791	0.150023	0.608353	0.150023	-0.84116	-1.47737	-1.78833	-2.28427
1551	610	85.05	0.10028	670.672	0.10028	377.84	116.961	1.66195	88.2525	0.873884	0.219627	0.362349	0.219627	1.9229	0.312842	-0.603488	2.84568
1550	611	84.78	0.10035	666.368	0.10035	377.345	114.089	1.6429	88.8881	-0.317965	0.0697802	-0.643862	0.0697802	-0.131128	-2.48586	-1.15286	0.717625
1549	612	84.08	0.1002	666.545	0.1002	381.715	115.044	1.57836	90.0343	-0.829094	-0.149589	0.0265509	-0.149589	1.15127	0.833381	-4.00766	1.28127
1548	613	82.58	0.10021	666.055	0.10021	378.714	113.532	1.58396	89.3883	-1.80012	0.00997954	-0.0735525	0.00997954	-0.789169	-1.32324	0.354171	-0.720135
1547	614	83.35	0.1003	669.772	0.1003	378.873	112.677	1.52411	87.8805	0.928109	0.0897711	0.556527	0.0897711	0.0420493	-0.755598	-3.85174	-1.70111
1546	615	82.56	0.10005	671.922	0.10005	382.732	112.099	1.54034	87.3326	-0.952331	-0.249563	0.320497	-0.249563	1.01343	-0.514666	1.05925	-0.625435
1545	616	83.83	0.10004	677.797	0.10004	382.22	112.412	1.5679	87.2596	1.52656	-0.0099955	0.870606	-0.0099955	-0.134089	0.279132	1.7734	-0.0836234
1544	617	84.03	0.10009	682.981	0.10009	380.525	111.079	1.53153	87.3069	0.238294	0.0499675	0.761887	0.0499675	-0.444443	-1.19302	-2.34699	0.0541226
1543	618	83.26	0.10018	675.426	0.10018	387.835	109.658	1.53937	87.5088	-0.920564	0.0898787	-1.11236	0.0898787	1.90294	-1.28708	0.510601	0.230998
1542	619	83.99	0.10005	677.296	0.10005	387.671	111.824	1.5404	90.7326	0.87295	-0.129851	0.276534	-0.129851	-0.0422769	1.95577	0.0668881	3.61781
1541	620	81.06	0.0999	675.737	0.0999	389.487	108.825	1.57272	91.8703	-3.55081	-0.150038	-0.230495	-0.150038	0.467244	-2.71866	2.07645	1.24604
1540	621	77.91	0.09961	672.437	0.09961	388.846	108.849	1.56451	91.3134	-3.96353	-0.290712	-0.489611	-0.290712	-0.164642	0.0220422	-0.523393	-0.608004
1539	622	79.33	0.09961	666.382	0.09961	388.151	109.13	1.56163	90.5509	1.80621	0	-0.904534	0	-0.178902	0.257759	-0.184253	-0.838509
1538	623	78.76	0.09977	669.777	0.09977	381.661	107.752	1.55201	91.9052	-0.721111	0.160498	0.508179	0.160498	-1.68616	-1.27039	-0.617928	1.48446
1537	624	79.34	0.09858	669.303	0.09858	381.649	107.729	1.51152	92.1373	0.733716	-1.19991	-0.0707516	-1.19991	-0.00309704	-0.0214868	-2.64351	0.252246
1536	625	80.27	0.09934	671.403	0.09934	379.475	107.726	1.52821	90.7251	1.16535	0.767991	0.31324	0.767991	-0.571238	-0.00263628	1.09813	-1.54453
1535	626	77.72	0.09855	673.036	0.09855	376.554	108.09	1.58568	92.4373	-3.22833	-0.798428	0.242899	-0.798428	-0.77281	0.337102	3.69162	1.8696
1534	627	85.04	0.09836	673.093	0.09836	375.707	108.976	1.56375	90.5219	9.00091	-0.192982	0.0084925	-0.192982	-0.225233	0.816704	-1.39266	-2.0938
1533	628	83.72	0.09897	673.866	0.09897	371.186	109.309	1.59456	91.3931	-1.56438	0.618256	0.114813	0.618256	-1.21059	0.304401	1.95111	0.957817
1532	629	87.74	0.09821	674.835	0.09821	376.239	108.963	1.58688	91.0077	4.69	-0.770873	0.143722	-0.770873	1.35222	-0.316275	-0.482801	-0.422597
1531	630	87.11	0.09802	673.828	0.09802	370.64	107.876	1.59273	90.8611	-0.720621	-0.19365	-0.149384	-0.19365	-1.49942	-1.00257	0.36797	-0.161237
1530	631	84.37	0.09785	671.225	0.09785	371.555	105.879	1.60609	90.0131	-3.19598	-0.173585	-0.387017	-0.173585	0.246504	-1.86881	0.835313	-0.937664
1529	632	85.93	0.09992	671.533	0.09992	375.523	106.452	1.59485	89.5657	1.83211	2.09342	0.0458281	2.09342	1.06239	0.539236	-0.702297	-0.498289
1528	633	83.92	0.10057	669.972	0.10057	373.271	107.842	1.62707	89.7677	-2.3669	0.648414	-0.232703	0.648414	-0.601671	1.29758	2.00012	0.225301
1527	634	85.88	0.10132	668.905	0.10132	370.974	108.539	1.63976	90.2959	2.3087	0.742982	-0.159308	0.742982	-0.617173	0.644504	0.776904	0.58665
1526	635	86.02	0.1016	670.501	0.1016	368.26	106.486	1.65271	90.3439	0.162885	0.275971	0.238234	0.275971	-0.734255	-1.90965	0.786648	0.0531334
1525	636	87.15	0.10186	670.738	0.10186	372.485	108.53	1.63655	95.0725	1.30509	0.255579	0.0353256	0.255579	1.14069	1.90141	-0.9826	5.10163
1524	637	88.41	0.10203	671.901	0.10203	376.706	107.542	1.59504	95.23	1.43543	0.166757	0.173278	0.166757	1.12695	-0.914337	-2.56916	0.165557
1523	638	89.07	0.10102	672.954	0.10102	375.527	108.186	1.57011	97.4827	0.743749	-0.994837	0.15658	-0.994837	-0.313651	0.597038	-1.57531	2.33799
1522	639	89.88	0.10002	672.148	0.10002	372.431	108.043	1.56966	97.0896	0.905287	-0.994835	-0.119823	-0.994835	-0.827838	-0.132674	-0.0286645	-0.404056
1521	640	92.78	0.09946	670.956	0.09946	372.508	108.872	1.57187	96.3345	3.17557	-0.561461	-0.177456	-0.561461	0.0208473	0.764414	0.140696	-0.780765
1520	641	91.56	0.09895	670.852	0.09895	362.689	110.197	1.57239	95.2432	-1.32366	-0.514088	-0.0155357	-0.514088	-2.67142	1.20996	0.0330761	-1.13936
1519	642	87.77	0.09876	672.519	0.09876	363.029	109.679	1.62292	94.5113	-4.22747	-0.192201	0.248174	-0.192201	0.0938436	-0.471475	3.16302	-0.771358
1518	643	88.28	0.09857	676.698	0.09857	362.858	110.078	1.6177	96.3734	0.579382	-0.192571	0.619382	-0.192571	-0.0471809	0.363183	-0.322161	1.95104
1517	644	88.8	0.09838	679.314	0.09838	360.277	110.108	1.64548	95.8768	0.587307	-0.192942	0.385901	-0.192942	-0.713731	0.0273314	1.70267	-0.516641
1516	645	89.4	0.09797	682.32	0.09797	357.868	109.378	1.6491	93.948	0.673403	-0.417622	0.441553	-0.417622	-0.670889	-0.665548	0.219755	-2.03227
1515	646	90.13	0.09804	685.162	0.09804	362.967	109.745	1.6525	95.0495	0.813239	0.0714249	0.415643	0.0714249	1.41462	0.335328	0.205961	1.16573
1514	647	89.8	0.09953	682.769	0.09953	361.816	109.063	1.62809	94.5556	-0.36681	1.50835	-0.349895	1.50835	-0.317477	-0.623259	-1.48817	-0.521
1513	648	88.08	0.09881	683.662	0.09881	365.231	109.473	1.60636	94.2014	-1.93395	-0.726029	0.130706	-0.726029	0.939288	0.375141	-1.34368	-0.375372
1512	649	88.99	0.0991	681.938	0.0991	360.341	111.779	1.60284	94.2847	1.02785	0.293063	-0.252402	0.293063	-1.348	2.08409	-0.219369	0.0884097
1511	650	87.22	0.09936	683.602	0.09936	362.149	112.867	1.60069	95.2439	-2.00903	0.262018	0.243643	0.262018	0.500476	0.968849	-0.134227	1.01221
1510	651	91.4	0.09907	684.558	0.09907	364.245	113.365	1.54775	94.1673	4.68118	-0.292295	0.13975	-0.292295	0.577251	0.44068	-3.36325	-1.13673
1509	652	92.3	0.099135	690.095	0.099135	362.005	113.531	1.57796	91.2535	0.979866	0.0655887	0.805633	0.0655887	-0.6169	0.146014	1.93306	-3.14327
1508	653	93.68	0.0992	691.721	0.0992	360.47	114.03	1.58542	91.1761	1.48406	0.0655457	0.23525	0.0655457	-0.424946	0.438687	0.471648	-0.0847999
1507	654	93.39	0.10063	693.444	0.10063	355.154	113.611	1.59175	91.0721	-0.310045	1.43124	0.248837	1.43124	-1.48559	-0.368194	0.398468	-0.11413
1506	655	93.39	0.10042	695.225	0.10042	349.462	113.298	1.57248	90.563	0	-0.208903	0.256444	-0.208903	-1.61585	-0.276385	-1.218	-0.560587
1505	656	92.94	0.10155	696.226	0.10155	349.179	111.686	1.60155	92.1549	-0.483015	1.11899	0.143945	1.11899	-0.0810746	-1.43291	1.83179	1.74248
1504	657	92.76	0.101797	701.28	0.101797	348.657	111.46	1.59583	93.783	-0.193861	0.243426	0.723223	0.243426	-0.149522	-0.202209	-0.357793	1.75135
1503	658	93.4	0.102045	704.99	0.102045	345.345	111.138	1.55533	93.8695	0.687583	0.242835	0.527742	0.242835	-0.954368	-0.289698	-2.57062	0.092149
1502	659	94.35	0.102292	706.6	0.102292	350.18	109.948	1.56124	94.0084	1.01199	0.242246	0.227997	0.242246	1.39037	-1.07578	0.379264	0.147905
1501	660	95.66	0.10254	708.176	0.10254	350.585	110.153	1.53834	92.9956	1.3789	0.241661	0.222835	0.241661	0.115534	0.185914	-1.47765	-1.08318
1500	661	96	0.10184	705.018	0.10184	350.855	110.641	1.55551	94.0698	0.354795	-0.685001	-0.446967	-0.685001	0.0769617	0.441761	1.10996	1.14844
1499	662	96.03	0.10186	700.8	0.10186	350.836	110.689	1.60677	95.6031	0.0312451	0.0196367	-0.599957	0.0196367	-0.00555231	0.043844	3.24225	1.61683
1498	663	96.55	0.10149	700.988	0.10149	346.288	111.888	1.62188	97.1104	0.540037	-0.363905	0.0267986	-0.363905	-1.30467	1.07757	0.936002	1.56427
1497	664	96.89	0.10112	697.416	0.10112	349.301	110.416	1.66558	96.8696	0.351531	-0.365234	-0.510863	-0.365234	0.866259	-1.32466	2.65874	-0.248222
1496	665	95.87	0.10033	696.164	0.10033	340.664	108.483	1.66788	96.4914	-1.05832	-0.784318	-0.179741	-0.784318	-2.50366	-1.76624	0.137995	-0.391165
1495	666	95.78	0.10107	696.093	0.10107	339.989	108.557	1.65112	96.4103	-0.0939212	0.734859	-0.0101504	0.734859	-0.198386	0.0684205	-1.00995	-0.0841569
1494	667	95.54	0.10043	694.898	0.10043	341.52	106.953	1.62901	96.2805	-0.250889	-0.635238	-0.171863	-0.635238	0.449438	-1.48837	-1.34814	-0.134693
1493	668	96.3	0.101	695.954	0.101	342.838	107.858	1.67121	96.3271	0.792331	0.565955	0.151895	0.565955	0.385152	0.841889	2.55754	0.0483989
1492	669	95.5	0.10082	697.705	0.10082	341.952	109.032	1.67298	96.4473	-0.834207	-0.178377	0.251224	-0.178377	-0.258812	1.08283	0.105855	0.124664
1491	670	94.61	0.10132	704.756	0.10132	336.681	110.385	1.68556	96.3689	-0.936307	0.494708	1.0056	0.494708	-1.5536	1.23357	0.749139	-0.081321
1490	671	96.47	0.10259	705.845	0.10259	339.052	111.275	1.72275	98.1265	1.94689	1.24566	0.154375	1.24566	0.701916	0.803151	2.1824	1.80746
1489	672	95.34	0.10183	706.978	0.10183	340.486	110.495	1.7215	97.7666	-1.17826	-0.743571	0.160358	-0.743571	0.421961	-0.703378	-0.0725847	-0.367435
1488	673	95.37	0.10193	708.467	0.10193	342.774	110.584	1.71062	98.202	0.0314614	0.0981547	0.210426	0.0981547	0.669759	0.0798899	-0.634013	0.444327
1487	674	95.58	0.10203	710.25	0.10203	340.184	108.83	1.73144	97.2768	0.219953	0.0980585	0.251396	0.0980585	-0.758487	-1.59882	1.20976	-0.946667
1486	675	96.41	0.10172	715.883	0.10172	335.238	111.618	1.72745	96.0979	0.864634	-0.304295	0.789969	-0.304295	-1.46448	2.52966	-0.23071	-1.21926
1485	676	96.52	0.10118	715.034	0.10118	336.087	111.859	1.71509	95.8684	0.114031	-0.532283	-0.118722	-0.532283	0.252891	0.215825	-0.718078	-0.239042
1484	677	97.03	0.10203	711.032	0.10203	334.317	113.208	1.71425	95.0616	0.526997	0.836578	-0.561288	0.836578	-0.52811	1.1986	-0.048989	-0.845215
1483	678	97.02	0.1016	712.63	0.1016	332.963	114.101	1.71837	95.2945	-0.0103066	-0.422335	0.224507	-0.422335	-0.405683	0.785719	0.24005	0.24472
1482	679	98.3	0.10139	712.265	0.10139	333.526	113.614	1.70592	94.8931	1.31069	-0.206907	-0.0512122	-0.206907	0.168924	-0.427544	-0.727161	-0.422121
1481	680	98.94	0.10144	710.983	0.10144	330.676	113.432	1.71668	94.739	0.648958	0.0493024	-0.180195	0.0493024	-0.858123	-0.160179	0.628764	-0.162525
[truncated: 1,480 more rows]

## Sheet: RETURNS
R.Oil	R_SASEIDX	R_ADSMI	R_ISXGI	R_SHCOMP	R_NKY	R_KOSPI	R_NIFTY
[truncated: 2,159 more rows]

[truncated: 1 more sheets: ADJUSTED]
